# Supplementary material for: Fibrosis-4 and 3 indices are independently associated with annual hemoglobin decline in individuals with metabolic disorders: A hospital-based retrospective cohort study
Source: PLoS One. 2025 Dec 12;20(12):e0338372. doi: 10.1371/journal.pone.0338372 (PMC12700382; doi:10.1371/journal.pone.0338372)
Supplement: S1 Data — (XLSX) [file pone.0338372.s001.xlsx]

## Sheet: Sheet1
N	age	sex M=1	WBC	RBC	Hb	Ht	Plt	MCV	MCHC	MCH	BUN	Cre	eGFR	AST(GOT)	ALT(GPT)	HDL	LDL	TC	TG	A1C(NGSP)	FIB4 index	FIB3 index	observation period	change in Hb	annual change in Hb	post Hb	Hypertension	DM	Dyslipidemia	ARB/ACEI	CCB	βblocker	αblocker	MRA	LDs	TZ	Diuretic agents	Statin	ezetimib	EPA DHA	fibrate	other hypolipide agents	insulin	SU glinide	GLP-1A	DPP4I	BG	αGI	pioglitazone
1	84	0	5.24	3.86	11.2	35.8	162	92.7	31.3	29	30.1	1.13	35.2	22	13	35	42	98	105	6.5	3.16385	2.40931	1729	0.2	0.0422209	11.4	1	1	1	0	1	0	0	0	0	0	0	1	0	0	0	0	0	0	0	1	0	0	0
2	61	0	4.7	4.31	12.1	37.1	241	86.1	32.6	28.1	10.6	0.45	105.5	79	74	22	79	111	50	7.6	2.32447	3.90111	1799	2.7	0.547804	14.8	0	1	1	0	0	0	0	0	0	0	0	1	0	0	0	0	1	0	0	1	0	0	0
3	75	0	5.04	3.97	12	35.7	200	89.9	33.6	30.2	17.9	0.49	90.6	31	35	36	62	114	80	9.8	1.96498	1.45924	1758	0.1	0.0207622	12.1	1	1	1	1	1	0	0	0	0	0	0	1	0	1	0	1	1	0	0	1	1	0	0
4	78	0	5.99	3.85	11.9	34.3	208	89.1	34.7	30.9	15.2	0.52	84	18	24	40	68	137	145	8.9	1.37784	-0.648249	1714	-0.3	-0.0638856	11.6	1	1	1	1	0	0	0	0	0	0	0	1	0	0	0	0	1	1	0	1	1	0	0
5	79	0	7.11	4.49	13.8	41.4	231	92.2	33.3	30.7	19.4	0.95	43.3	24	21	45	80	142	85	7.7	1.79109	0.643224	1754	-1	-0.208096	12.8	1	1	1	0	1	1	0	0	1	0	1	1	0	0	0	0	1	0	0	1	0	0	0
6	45	0	6.85	4.19	13	39	279	93.1	33.3	31	10.7	0.51	100.4	20	21	54	74	144	80	5.4	0.703929	-1.13238	1789	0.2	0.0408049	13.2	1	0	0	0	1	0	0	1	0	0	1	0	0	0	0	0	0	0	0	0	0	0	0
7	82	0	4.32	4.17	12.6	38.6	158	92.6	32.6	30.2	14.5	0.6	70.8	21	17	51	74	148	115	7.9	2.64333	1.71219	1768	-1.5	-0.309672	11.1	1	1	1	0	1	1	1	0	1	0	1	1	1	0	0	0	1	1	0	1	0	1	0
8	77	0	4.04	4.01	11.7	36	194	89.8	32.5	29.2	18.9	0.5	88	15	5	36	84	148	140	7.2	2.66253	1.82938	1701	0.5	0.10729	12.2	1	1	1	0	1	0	0	0	0	0	0	0	0	0	0	0	1	1	0	0	1	0	0
9	71	0	8.09	3.91	12	36.9	173	94.4	32.5	30.7	14	0.75	57.8	15	14	51	85	149	65	6.5	1.64528	0.148136	1765	0.2	0.0413598	12.2	0	1	1	0	0	0	0	0	0	0	0	1	0	0	0	0	0	1	0	1	1	0	0
10	69	0	3.97	4.65	13.6	41.2	190	88.6	33	29.2	12.7	0.72	60.9	20	17	36	77	149	180	6.2	1.76157	0.892235	1546	-0.6	-0.141656	13	0	0	1	0	0	0	0	0	0	0	0	0	0	0	1	1	0	0	0	0	0	0	0
11	55	0	8.24	4.69	13.8	41.7	292	88.9	33.1	29.4	12.5	0.6	79.4	20	32	42	66	149	205	6.1	0.66594	-2.20881	1717	-0.9	-0.191322	12.9	0	0	1	0	0	0	0	0	0	0	0	1	0	1	0	1	0	0	0	0	0	0	0
12	61	0	2.87	4.27	12.7	38.1	181	89.2	33.3	29.7	16.7	0.44	108.2	19	21	56	84	151	55	6.8	1.39732	0.37515	1730	0	0	12.7	0	1	1	0	0	0	0	0	0	0	0	1	0	0	0	0	1	0	1	0	0	0	0
13	75	0	3.68	3.5	11.2	31.8	196	90.9	35.2	32	16.6	0.59	74	41	38	28	106	152	90	8.6	2.54506	2.76469	1770	-0.2	-0.0412429	11	1	1	0	1	1	0	0	0	0	0	0	0	0	0	0	0	1	1	0	1	0	1	0
14	77	0	6.22	3.99	13.1	38.4	236	96.2	34.1	32.8	9.5	0.83	50.5	22	16	48	77	154	145	6.2	1.79449	0.662035	1778	-1.5	-0.30793	11.6	1	1	0	1	1	0	0	1	0	0	1	0	0	0	0	0	0	0	0	1	0	0	0
15	81	0	4.35	3.69	12.1	36	197	97.6	33.6	32.8	10.3	0.46	95	22	15	47	92	157	90	7	2.33559	1.49311	1772	-0.5	-0.102991	11.6	1	1	1	0	1	0	0	0	0	0	0	1	0	0	0	0	0	0	0	1	1	1	0
16	65	0	5.01	4.6	14	41.3	219	89.8	33.9	30.4	14.6	0.68	66	24	25	50	93	159	80	7.1	1.42466	0.510518	1751	0.9	0.187607	14.9	1	1	1	1	0	0	0	0	0	0	0	1	0	0	0	0	0	0	0	1	1	0	0
17	81	0	8.96	4.36	13.2	40.2	264	92.2	32.8	30.3	15.6	0.72	58.2	17	16	59	85	160	80	6	1.30398	-1.13111	1758	-1.4	-0.290671	11.8	1	1	1	1	1	0	0	0	0	0	0	1	0	0	0	0	0	0	0	1	0	0	0
18	75	0	5.5	4.32	12.6	39.4	234	91.2	32	29.2	13.7	0.63	68.8	26	26	60	77	161	120	6.2	1.6343	0.56229	1759	0	0	12.6	0	0	1	0	0	0	0	0	0	0	0	1	0	0	0	0	0	0	0	0	0	0	0
19	58	0	6.2	3.93	11.2	34.6	233	88	32.4	28.5	26.3	0.8	57.1	41	44	72	72	161	85	7.5	1.53861	1.80548	1784	1.1	0.225056	12.3	1	1	1	1	0	0	0	0	0	0	0	1	0	0	0	0	1	0	0	1	0	0	0
20	66	0	7.22	4.52	12.9	39.4	250	87.2	32.7	28.5	12.6	0.52	88.1	26	26	42	80	162	200	8.4	1.34614	0.27429	1699	-1.7	-0.365215	11.2	1	1	1	1	1	0	0	0	0	0	0	1	0	0	0	0	1	0	0	1	1	0	0
21	78	0	3.94	4.09	12.9	37.9	211	92.7	34	31.5	12.6	0.62	69.3	18	16	49	90	164	125		1.66351	0.108681	1701	-0.7	-0.150206	12.2	1	0	1	1	1	0	0	0	0	0	0	1	0	0	0	0	0	0	0	0	0	0	0
22	67	0	4.87	4.63	12.8	38.8	203	83.8	33	27.6	11.1	0.47	98	17	17	55	88	165	110	6.8	1.36083	-0.15436	1757	0.9	0.186966	13.7	0	1	1	0	0	0	0	0	0	0	0	1	0	0	0	0	0	0	0	1	0	0	0
23	65	0	5.26	4.18	13.5	40	203	95.7	33.8	32.3	14.9	0.49	94.4	20	21	78	72	165	75	6.8	1.39745	0.235616	1741	0.4	0.0838599	13.9	1	1	1	1	0	0	0	0	0	1	1	1	0	0	0	0	0	0	0	1	1	0	0
24	68	0	5.03	4.5	14	41.9	219	93.1	33.4	31.1	11.9	0.45	102.3	19	34	57	81	165	135	6.6	1.01176	-1.27253	1736	-0.5	-0.105127	13.5	1	1	1	1	1	0	0	0	0	0	0	1	0	0	0	0	0	0	0	1	0	0	0
25	76	0	4.93	4.8	15.5	46.4	120	96.7	33.4	32.3	16.8	0.71	60.2	23	25	47	100	166	95	7.2	2.91333	2.07972	1791	1.1	0.224176	16.6	1	1	1	1	0	0	0	0	0	0	0	0	0	0	0	0	0	1	0	1	1	0	0
26	88	0	5.53	4.64	12.5	39.9	250	86	31.3	26.9	18.3	0.41	105.2	21	15	70	84	167	65	6.4	1.90861	0.306512	1734	-0.4	-0.0841984	12.1	1	0	1	1	1	0	0	0	0	0	0	0	0	0	0	0	0	0	0	0	0	0	0
27	61	0	9.2	4.93	14.6	42.9	378	87	34	29.6	7.9	0.39	123.4	19	34	48	103	167	80	8.4	0.525838	-4.13453	1753	-0.8	-0.166572	13.8	1	1	1	1	0	0	0	0	0	0	0	1	0	0	0	0	0	0	0	1	0	0	0
28	78	0	5.63	4.39	13.2	40.6	250	92.5	32.5	30.1	18	0.7	60.7	17	15	44	101	168	115	6	1.36949	-0.750034	1744	-0.8	-0.167431	12.4	1	0	0	1	1	0	0	0	0	1	1	0	0	0	0	0	0	0	0	0	0	0	0
29	57	0	5.16	4.66	14.1	42.8	250	91.8	32.9	30.3	14.5	0.45	107.6	21	25	78	75	170	85	5.5	0.9576	-0.715139	1658	0.7	0.154101	14.8	1	0	1	0	1	0	0	0	0	0	0	1	0	0	0	0	0	0	0	0	0	0	0
30	69	0	6.53	4.39	12.7	39.4	175	89.7	32.2	28.9	14.3	0.57	78.7	14	11	45	109	171	85	6.5	1.66434	0.249496	1700	0	0	12.7	0	1	1	0	0	0	0	0	0	0	0	1	0	0	0	0	0	0	0	1	0	0	0
31	51	0	8.04	4.5	12.1	39.7	218	88.2	30.5	26.9		0.66	73.1	15	10	59	100	172	65	6.4	1.1097	0.0110808	1524	0.9	0.215551	13	1	1	0	1	1	0	0	0	0	0	0	0	0	0	0	0	0	0	0	1	1	0	0
32	64	0	4.55	4.16	12.4	37.6	224	90.4	33	29.8	12.8	0.61	74.6	18	18	60	92	172	100	6	1.21218	-0.360885	1702	-0.4	-0.0857814	12	1	0	1	1	1	0	0	0	0	0	0	1	0	0	0	0	0	0	0	0	0	0	0
33	52	0	5.82	5.04	15.1	44.8	233	88.9	33.7	30	15.1	0.64	75.2	62	89	55	85	173	165	7.1	1.46671	2.4644	1786	-0.8	-0.163494	14.3	1	1	1	1	1	0	0	0	0	0	0	1	0	0	0	0	0	0	0	1	1	0	0
34	70	0	4.95	4.24	13.7	42.1	159	99.3	32.5	32.3	16.6	0.46	99	16	18	53	86	174	175	6.2	1.66029	0.2202	1786	-0.1	-0.0204367	13.6	1	1	1	0	0	0	0	0	0	0	0	1	0	0	0	0	0	1	0	1	0	1	0
35	76	0	4.53	4.24	12.8	39	247	92	32.8	30.2	10.2	0.52	84.6	23	14	47	103	174	120	7.4	1.89139	0.953356	1732	-0.2	-0.0421478	12.6	1	1	0	0	1	0	0	0	0	0	0	0	0	0	0	0	0	0	0	1	0	0	0
36	56	0	3.84	3.72	11.6	34.1	209	91.7	34	31.2	19	0.5	96.4	25	23	75	93	175	35		1.39675	1.06139	1813	0.2	0.0402648	11.8	1	0	1	0	1	0	0	0	0	0	0	1	0	0	0	0	0	0	0	0	0	0	0
37	80	0	4.34	4.13	12.1	36.4	168	88.1	33.2	29.3	18.2	0.83	50	21	24	53	94	175	140	6.3	2.04124	0.842505	1708	0.2	0.04274	12.3	0	0	1	0	0	0	0	0	0	0	0	1	0	1	0	1	0	0	0	0	0	0	0
38	65	0	4.75	4.37	13.2	39.5	170	90.4	33.4	30.2	12.1	0.55	83.2	32	33	44	104	175	135		2.12989	2.27566	1747	-0.3	-0.0626789	12.9	0	0	1	0	0	0	0	0	0	0	0	1	0	1	0	1	0	0	0	0	0	0	0
39	31	0	6.12	5.09	14.9	43	224	84.5	34.7	29.3	10.6	0.55	102.9	14	14	35	92	175	240	7.6	0.517819	-1.11483	1767	0.6	0.123939	15.5	1	1	0	0	0	0	0	0	0	0	0	0	0	0	0	0	1	0	0	0	0	0	0
40	56	0	3.99	4.31	11.8	36.7	247	85.2	32.2	27.4	15	0.5	96.4	18	13	60	102	176	70	7.1	1.13186	-0.12404	1759	1.6	0.332007	13.4	1	1	0	1	1	0	1	0	0	0	0	0	0	0	0	0	0	0	0	0	0	0	0
41	79	0	6.65	4.68	13.9	42.8	288	91.5	32.5	29.7	13.1	0.48	91.3	23	23	54	98	176	120	5.9	1.31552	-0.777517	1733	-1.1	-0.231679	12.8	1	0	1	1	1	0	0	0	0	1	1	1	0	1	0	1	0	0	0	0	0	0	0
42	58	0	5.55	4.95	15.2	45.9	230	92.7	33.1	30.7	16.5	0.54	87.7	19	29	55	95	176	130	6.7	0.889723	-1.1524	1750	-0.6	-0.125143	14.6	1	1	1	1	0	0	0	0	0	0	0	1	0	0	0	0	0	0	0	1	0	0	0
43	79	0	6.66	4.77	14.9	44.5	197	93.3	33.5	31.2	9.7	0.58	74.2	28	21	52	102	177	115	6.6	2.45024	2.02598	1633	-2.9	-0.648194	12	1	1	1	1	1	0	0	0	0	1	1	1	1	0	0	0	0	0	0	1	0	0	0
44	87	0	6.49	4.19	13.3	40.5	156	96.7	32.8	31.7	22.4	0.59	70.9	27	23	82	86	177	45	6.7	3.13975	2.4002	1747	-2.1	-0.438752	11.2	1	1	0	1	1	0	0	0	0	0	0	0	0	0	0	0	0	0	0	1	0	1	0
45	54	0	6.02	4.59	13.2	39.9	352	86.9	33.1	28.8	16.2	0.47	104.2	47	57	48	103	177	130	7.2	0.955018	-0.171365	1788	1.4	0.285794	14.6	0	1	1	0	0	0	0	0	0	0	0	0	1	0	0	0	0	0	0	1	1	0	0
46	60	0	4.52	4.44	13.9	41.3	185	93	33.7	31.3	12.2	0.57	81.9	22	30	64	81	178	165	6.9	1.30269	0.322818	1804	0.6	0.121397	14.5	0	1	1	0	0	0	0	0	0	0	0	1	0	0	0	0	0	0	0	1	0	0	0
47	82	0	7.23	4.87	14.3	41.4	175	85	34.5	29.4	10	0.56	76.3	36	33	65	100	178	65	6.6	2.93644	2.77458	1784	0.1	0.0204596	14.4	1	1	1	1	1	0	0	0	0	1	1	1	0	0	0	0	1	0	0	1	0	0	0
48	64	0	3.1	4.43	13.9	40.8	110	92.1	34.1	31.4	20.5	0.54	85.3	20	18	77	90	179	60	7.2	2.74272	2.21792	1687	-1.1	-0.237996	12.8	0	1	0	0	0	0	0	0	0	0	0	0	0	0	0	0	0	0	0	1	0	0	0
49	74	0	4.06	4.52	13.4	40.3	208	89.2	33.3	29.6	15.5	0.46	97.5	21	21	63	109	181	45	6.3	1.63034	0.389567	1598	0.6	0.137046	14	1	1	1	1	1	0	0	0	0	0	0	1	0	0	0	0	0	0	0	1	0	0	0
50	67	0	6.14	4.65	14.2	40.6	241	87.3	35	30.5	22.6	0.47	98	13	9	72	88	181	105	7.5	1.2047	-0.907702	1530	-1.4	-0.333987	12.8	1	1	0	1	1	0	0	0	0	0	0	0	0	0	0	0	0	1	0	1	0	0	0
51	75	0	4.28	3.93	12.8	36.6	120	93.1	35	32.6	12.1	0.59	74	24	21	45	98	182	195		3.27327	2.64122	1640	-1.1	-0.244817	11.7	0	1	1	0	0	0	0	0	0	0	0	1	1	0	0	0	0	1	1	0	1	1	0
52	72	0	8.76	4.02	12.3	36.6	222	91	33.6	30.6	9.2	0.68	64.1	41	35	36	113	183	170	8.9	2.24765	2.46116	1756	-0.8	-0.166287	11.5	1	1	1	1	1	0	0	0	0	0	0	1	0	0	0	0	1	0	0	1	1	0	0
53	73	0	14.07	4.65	14.7	44.9	165	96.6	32.7	31.6	14.5	0.55	80.5	27	29	61	96	184	135	6.2	2.21822	1.77459	1749	-1.7	-0.354774	13	1	1	1	1	0	0	0	0	0	0	0	0	1	0	0	0	0	0	0	1	1	0	0
54	74	0	5.07	4.75	13.5	40.2	252	84.6	33.6	28.4	14	0.58	75.6	19	17	42	103	185	200	9.2	1.35319	-0.480232	1750	-0.2	-0.0417143	13.3	0	1	1	0	0	0	0	0	0	0	0	0	1	0	1	1	0	1	1	0	1	0	0
55	64	0	6.1	4.88	15.4	45	293	92.2	34.2	31.6	16.2	0.48	97	16	16	45	132	185	40	6.7	0.87372	-1.95623	1708	-1.3	-0.27781	14.1	1	1	0	1	1	0	0	0	0	0	0	0	0	0	0	0	0	0	0	1	1	0	0
56	67	0	4.1	4.17	13.3	40.7	178	97.6	32.7	31.9	17.2	0.42	110.8	19	23	78	94	185	65		1.49123	0.247206	1748	-0.5	-0.104405	12.8	0	1	1	0	0	0	0	0	0	0	0	0	0	1	0	1	1	0	0	1	0	0	0
57	70	0	4.15	3.93	11.4	33.7	224	85.8	33.8	29	19.5	0.59	75.4	24	21	63	91	185	155	6.7	1.63663	0.769224	1731	-0.3	-0.0632582	11.1	0	1	0	0	0	0	0	0	0	0	0	0	0	0	0	0	0	0	0	1	0	0	0
58	57	0	6.82	4.28	13.3	39.3	223	91.8	33.8	31.1	17.6	0.57	83.1	29	67	48	65	185	360	7.9	0.905588	-0.586906	1753	0.4	0.0832858	13.7	1	1	1	1	1	0	0	0	0	1	1	1	1	0	0	0	0	1	1	0	1	0	0
59	67	0	5.86	4.19	13.5	39.5	196	94.3	34.2	32.2	16	0.69	64.4	17	17	58	100	187	145	6.7	1.40943	-0.02836	1642	0.6	0.133374	14.1	0	1	0	0	0	0	0	0	0	0	0	0	0	1	0	1	0	0	0	1	0	0	0
60	65	0	5.73	4.39	13.4	38.6	189	87.9	34.7	30.5	12.1	0.4	117.9	17	21	62	102	188	120		1.27582	-0.324978	1757	0.8	0.166192	14.2	1	1	0	0	0	0	0	0	0	0	0	0	0	0	0	0	0	1	1	0	1	0	0
61	62	0	5.55	4.15	12.8	38.9	225	93.7	32.9	30.8	14.5	0.61	75.3	16	10	92	76	188	100	5.8	1.39421	0.207773	1714	-0.6	-0.127771	12.2	1	1	1	1	0	0	0	0	0	0	0	1	0	0	0	0	0	0	0	0	0	0	0
62	56	0	3.8	4.79	14.3	43.2	256	90.2	33.1	29.9	10.6	0.6	79	34	39	77	95	188	80	5.8	1.19095	0.696679	1709	-0.8	-0.17086	13.5	1	0	0	1	1	1	0	0	0	0	0	0	0	0	0	0	0	0	0	0	0	0	0
63	78	0	3.62	4.36	12.9	37.5	218	86	34.4	29.6	14.9	0.46	96	10	9	46	127	189	80		1.19266	-1.80552	1729	0.5	0.105552	13.4	1	0	0	1	1	0	0	0	1	0	1	0	0	0	0	0	0	0	0	0	0	0	0
64	63	0	4.55	4.99	14.6	43	173	86.2	34	29.3	10.7	0.41	115.8	20	22	49	129	191	65	6.1	1.55279	0.682576	1672	-1.5	-0.327452	13.1	1	0	0	1	1	0	0	0	0	0	0	0	0	0	0	0	0	0	0	0	0	0	0
65	78	0	4.53	4.42	13.5	40.5	206	91.6	33.3	30.5	14.2	0.57	75.9	20	18	75	105	191	55	6.2	1.78493	0.489918	1722	-1	-0.211963	12.5	1	1	0	0	1	0	0	0	0	0	0	0	0	0	0	0	0	0	0	1	0	0	0
66	58	0	5.03	4.25	12.8	40	298	94.1	32	30.1	12.6	0.53	89.5	19	26	61	122	193	50	6.4	0.725235	-2.158	1759	1.6	0.332007	14.4	1	1	0	1	1	0	0	0	0	0	0	0	0	0	0	0	0	0	0	0	0	0	0
67	55	0	6.3	4.11	12.9	39.2	240	95.4	32.9	31.4	14.9	0.48	101.3	18	19	69	96	193	140		0.94634	-0.757019	1721	0.3	0.0636258	13.2	0	0	1	0	0	0	0	0	0	0	0	1	0	0	0	0	0	0	0	0	0	0	0
68	54	0	4.97	4.34	13	39.3	338	90.6	33.1	30	16.5	0.59	81.3	17	12	78	102	194	70	5.5	0.784035	-1.88775	1581	0	0	13	1	0	0	0	1	0	0	1	0	0	1	0	0	0	0	0	0	0	0	0	0	0	0
69	59	0	7.38	5	14.7	44	247	88	33.4	29.4	12.3	0.51	92.9	19	20	56	119	194	95	7.6	1.01483	-0.71527	1792	0.3	0.0611049	15	0	1	1	0	0	0	0	0	0	0	0	1	0	0	0	0	0	0	0	1	1	0	0
70	68	0	6.27	4.35	13	39.2	217	90.1	33.2	29.9	20.5	0.54	83.8	25	22	46	111	194	185	6.2	1.67024	1.00629	1766	-1.3	-0.268686	11.7	1	0	1	1	1	0	0	0	0	0	0	0	0	0	1	1	0	0	0	0	0	0	0
71	64	0	10.22	4.31	13	39.1	285	90.7	33.2	30.2	9.8	0.48	97	23	26	51	101	194	210	7.1	1.01292	-0.968722	1608	-0.8	-0.181592	12.2	1	1	1	1	1	0	0	0	0	0	0	1	0	0	0	0	0	0	0	1	1	0	0
72	87	0	9.1	4.08	12.8	39	322	95.6	32.8	31.4	15.3	0.71	57.9	21	18	47	122	195	130	5.9	1.33735	-1.35413	1802	-1	-0.202553	11.8	1	0	1	1	1	0	1	0	0	1	1	1	0	0	0	0	0	0	0	0	0	0	0
73	67	0	5.53	4.54	13	39.2	239	86.3	33.2	28.6	7.6	0.5	91.6	18	21	48	124	197	125	6.8	1.10113	-0.939186	1786	-0.9	-0.183931	12.1	1	1	1	0	1	0	0	0	0	0	0	1	1	0	0	0	0	0	0	1	1	0	0
74	76	0	6.51	4.42	13.4	39.8	135	90	33.7	30.3	15	0.45	99.1	22	20	61	110	197	130	8.6	2.76941	2.03375	1774	-2.4	-0.493799	11	1	1	0	0	1	0	0	0	0	0	0	0	0	0	0	0	1	0	0	1	0	1	0
75	90	0	6.22	4.2	12.4	37.9	270	90.2	32.7	29.5	11.3	0.46	92.2	29	12	50	121	198	135	7.9	2.79053	2.00667	1799	-1.3	-0.263758	11.1	0	1	1	0	0	0	0	0	0	0	0	0	0	0	0	0	0	1	0	1	0	0	0
76	57	0	2.19	4.62	14.8	44.3	207	95.9	33.4	32	8.1	0.4	122.4	19	15	88	98	198	60	5.9	1.35087	0.580094	1777	1	0.205402	15.8	1	1	1	0	0	0	0	0	0	0	0	1	0	0	0	0	0	0	0	0	0	0	0
77	65	0	7.31	4.56	13.6	39.6	301	86.8	34.3	29.8	25.8	0.68	66	19	16	52	118	198	140	12.5	1.02575	-1.24098	1751	-2.5	-0.521131	11.1	1	1	1	1	1	0	0	0	0	0	0	1	0	0	0	0	1	0	1	0	1	0	0
78	82	0	5.36	3.63	11.7	36.3	233	100	32.2	32.2	15.4	0.54	79.4	17	13	69	113	199	85	5.8	1.65934	-0.157832	1784	-0.2	-0.0409193	11.5	1	0	0	1	1	0	0	0	0	0	0	0	0	0	0	0	0	0	0	0	0	0	0
79	55	0	3.88	4.87	14.4	44	236	90.3	32.7	29.6	11.9	0.5	96.9	18	15	66	112	199	105		1.08312	-0.212242	1721	-0.2	-0.0424172	14.2	0	0	1	0	0	0	0	0	0	0	0	1	0	0	0	0	0	0	0	0	0	0	0
80	54	0	7.36	4.83	14.8	43.9	208	90.9	33.7	30.6	14.4	0.47	104.2	21	30	58	105	199	180	8.7	0.99538	-0.323783	1777	0.8	0.164322	15.6	1	1	1	1	0	1	0	0	0	1	1	1	0	0	0	0	1	1	1	0	1	0	1
81	73	0	7.47	4.48	13.6	40.2	195	89.7	33.8	30.4	12.8	0.51	87.4	16	18	45	126	199	140	7.9	1.4118	-0.4278	1675	-0.2	-0.0435821	13.4	1	1	1	1	1	0	0	0	0	0	0	1	0	0	0	0	0	1	0	1	0	0	0
82	56	0	4.92	4.76	14.2	41.4	251	87	34.3	29.8	12	0.49	98.5	28	34	70	104	199	125	5.8	1.07135	0.0903015	1780	-0.1	-0.0205056	14.1	1	0	1	0	0	0	0	0	0	0	0	1	0	0	0	0	0	0	0	0	0	0	0
83	82	0	5.01	3.71	11.2	34.2	242	92.2	32.7	30.2	25	0.76	54.6	21	17	38	143	200	95	6.4	1.72581	0.200186	1718	0	0	11.2	1	1	1	1	1	1	0	0	0	0	0	0	0	0	1	1	0	0	0	0	0	0	0
84	74	0	6.52	4.65	14.3	43	170	92.5	33.3	30.8	21.6	0.76	56.3	24	26	39	126	200	175	6.5	2.04884	1.31408	1796	-0.4	-0.0812918	13.9	1	1	1	0	1	0	0	0	0	0	0	1	0	0	0	0	0	1	1	0	1	1	0
85	68	0	3.32	4.07	11.5	35.7	252	87.7	32.2	28.3	15.2	0.65	68.4	18	18	73	113	201	75	6.5	1.14484	-0.864885	1731	1.9	0.400635	13.4	1	1	1	1	1	0	0	0	0	0	0	0	0	0	0	0	0	1	1	0	0	0	0
86	65	0	5.3	4.58	13.5	40.1	280	87.6	33.7	29.5		0.52	88.5	19	21	55	119	201	135		0.962497	-1.40685	1663	0.6	0.13169	14.1	1	0	1	1	1	0	0	0	0	0	0	0	0	0	0	0	0	0	0	0	0	0	0
87	75	0	4.36	4.5	13.9	42.5	265	94.4	32.7	30.9	17.2	0.61	71.3	23	23	76	113	201	60	8.8	1.35731	-0.363517	1775	-1.2	-0.246761	12.7	0	1	1	0	0	0	0	0	0	0	0	0	1	0	0	0	1	1	0	1	0	1	0
88	84	0	5.8	4.23	12.3	38.2	270	90.3	32.2	29.1	15.4	0.64	65.5	40	28	36	126	201	195		2.35178	1.91999	1750	0	0	12.3	1	0	1	1	1	0	0	0	0	0	0	0	0	0	0	0	0	0	0	0	0	0	0
89	78	0	5.56	4.65	14	41	152	88.2	34.1	30.1				20	13	65	117	202	100	9.2	2.84649	2.11276	1673	0.3	0.0654513	14.3	1	1	0	1	1	0	0	0	0	0	0	0	0	0	0	0	1	0	1	0	0	0	0
90	62	0	4.07	4.41	13.3	41.6	280	94.3	32	30.2	11.7	0.48	97.9	26	26	107	82	203	70	6.8	1.12907	-0.26571	1770	-0.8	-0.164972	12.5	0	1	1	0	0	0	0	0	0	0	0	1	0	0	0	0	0	0	0	1	1	0	0
91	49	0	4.63	4.3	13.3	40.7	206	94.7	32.7	30.9	17.7	0.91	52	17	14	61	120	204	115		1.08072	0.179952	1764	-0.2	-0.0413832	13.1	1	0	1	1	1	0	0	0	0	0	0	1	0	0	0	0	0	0	0	0	0	0	0
92	76	0	7.11	4.32	14	40.7	199	94.2	34.4	32.4	22.5	0.53	82.9	28	25	61	111	204	160	5.8	2.13869	1.64127	1709	-0.5	-0.106788	13.5	1	0	1	1	1	0	0	0	0	0	0	1	0	1	0	1	0	0	0	0	0	0	0
93	68	0	4.59	4.44	13.5	41.3	246	93	32.7	30.4	15.3	0.51	89.2	24	20	55	136	206	75	5.7	1.48344	0.470805	1793	-1.1	-0.223926	12.4	1	1	0	1	1	0	0	0	0	1	1	0	0	0	0	0	0	0	0	0	0	0	0
94	74	0	9.42	4.69	13.4	41.5	309	88.5	32.3	28.6	20.4	0.67	64.6	30	26	50	91	207	330	6.3	1.40899	-0.0722062	1759	-0.5	-0.103752	12.9	0	1	1	0	0	0	0	0	0	0	0	1	0	0	0	0	0	0	0	1	1	0	0
95	90	0	6.32	4.19	12.2	37.1	169	88.5	32.9	29.1	18.6	0.59	70.2	30	13	89	104	209	80	6.7	4.43104	3.83409	1609	-0.1	-0.0226849	12.1	0	1	1	0	0	0	0	0	0	1	1	1	0	0	0	0	0	1	0	0	0	0	0
96	64	0	5.15	4.48	13.3	38.7	236	86.4	34.4	29.7	12.3	0.51	90.8	32	46	42	137	209	150	9.7	1.2795	0.423397	1776	0.5	0.102759	13.8	1	1	0	1	1	0	0	0	0	0	0	0	0	0	0	0	1	1	0	1	0	0	1
97	75	0	3.79	3.98	12.2	37.2	185	93.5	32.8	30.7	15.5	0.7	61.3	13	12	48	126	210	180	5.9	1.5214	-0.475067	1652	-0.8	-0.176755	11.4	1	0	0	1	0	0	0	0	0	0	0	0	0	0	0	0	0	0	0	0	0	0	0
98	72	0	4.68	4.38	13.4	40.2	161	91.8	33.3	30.6	13.7	0.47	96	28	16	71	117	212	120	6.4	3.13043	3.21785	1767	-0.4	-0.0826259	13	0	0	1	0	0	0	0	0	0	0	0	1	0	0	0	0	0	0	0	0	0	0	0
99	66	0	4.55	5.18	15.2	45.7	266	88.2	33.3	29.3	17.1	0.55	82.8	22	24	56	148	216	60	5.8	1.11424	-0.688895	1751	-0.7	-0.145917	14.5	0	0	1	0	0	0	0	0	0	0	0	1	0	0	0	0	0	0	0	0	0	0	0
100	58	0	11.35	5.08	14.1	42.9	223	84.4	32.9	27.8	17.1	0.75	61.2	15	16	55	130	217	160	8.4	0.975336	-1.01893	1787	1.1	0.224678	15.2	1	1	1	1	1	0	0	0	0	0	0	1	0	0	0	0	1	0	1	0	1	0	0
101	53	0	3.63	5	14.3	42.9	262	85.8	33.3	28.6	19.3	0.58	83.3	18	14	64	132	219	115	6.5	0.973157	-0.542256	1652	-0.5	-0.110472	13.8	1	1	1	1	0	0	0	0	0	0	0	0	1	0	0	0	0	0	0	0	0	0	0
102	79	0	5.55	4.44	14.2	41.2	217	92.8	34.5	32	15.5	0.98	41.8	25	25	51	131	219	185	5.6	1.82028	0.750627	1722	-2.7	-0.5723	11.5	1	0	1	1	1	0	0	0	0	0	0	0	0	1	0	1	0	0	0	0	0	0	0
103	72	0	3.83	4.59	14	43	272	93.7	32.6	30.5	16.9	0.55	80.8	15	20	37	153	219	145	6.7	0.887851	-2.34721	1747	0.5	0.104465	14.5	1	1	1	0	1	0	0	0	0	0	0	0	1	0	1	1	0	0	0	1	1	0	0
104	67	0	5.92	4.81	13.7	42.2	218	87.7	32.5	28.5		0.58	77.8	18	18	67	142	221	60		1.30393	-0.252885	1616	1.5	0.3388	15.2	0	1	0	0	0	0	0	0	0	0	0	0	0	0	0	0	0	1	0	0	0	0	0
105	51	0	5.32	5.06	14.3	44.8	308	88.5	31.9	28.3	8.1	0.45	111.1	19	30	80	112	221	145	6.9	0.574397	-2.6242	1775	0.6	0.12338	14.9	0	1	0	0	0	0	0	0	0	0	0	0	0	0	0	0	0	0	0	0	1	0	0
106	60	0	5.6	4.45	14	40.3	272	90.6	34.7	31.5	11.4	0.62	74.7	35	70	38	124	222	300	5.8	0.922787	-0.61625	1687	1	0.21636	15	1	0	0	0	1	0	0	1	0	0	1	0	0	0	0	0	0	0	0	0	0	0	0
107	70	0	4.74	4.58	13.9	42.9	151	93.7	32.4	30.3	13.9	0.51	88.5	19	14	87	118	223	90		2.35402	1.72608	1715	-1.2	-0.255394	12.7	0	0	1	0	0	0	0	0	0	0	0	0	0	0	0	0	0	0	0	0	0	0	0
108	62	0	6.1	4.7	13.9	41.8	290	88.9	33.3	29.6		0.5	93.6	19	11	71	135	223	85		1.22476	-0.293596	1670	0	0	13.9	0	1	1	0	0	0	0	0	0	0	0	0	0	0	0	0	0	0	0	1	0	0	0
109	55	0	4.62	4.34	12.4	38.1	180	87.8	32.5	28.6		0.66	71.5	18	19	71	136	223	80		1.26179	0.322981	1748	-0.3	-0.062643	12.1	1	1	1	1	1	0	0	0	0	0	0	1	1	0	0	0	0	1	0	1	1	0	0
110	57	0	4.65	4.43	12.9	39.3	209	88.7	32.8	29.1	9.6	0.55	86.4	16	10	82	118	224	120		1.3799	0.495773	1768	0.4	0.0825792	13.3	0	0	1	0	0	0	0	0	0	0	0	0	1	0	0	0	0	0	0	0	0	0	0
111	58	0	6.68	4.04	12.2	37.2	272	92.1	32.8	30.2	18.7	0.77	59.5	17	16	66	97	226	315	8.9	0.90625	-1.27511	1777	-0.7	-0.143782	11.5	1	1	1	1	1	0	0	0	0	0	0	1	0	0	0	0	1	1	1	0	0	0	0
112	78	0	8.51	4.52	14.1	42.2	305	93.4	33.4	31.2				21	18	38	131	227	290	6.1	1.26584	-1.04813	1696	0.5	0.107606	14.6	1	1	1	0	0	0	0	0	0	0	0	1	0	0	0	0	0	0	0	0	0	0	0
113	45	0	4.18	4.74	12.6	39.9	275	84.2	31.6	26.6	10.7	0.6	84.1	17	11	63	153	230	70		0.83875	-0.579724	1755	1.2	0.249573	13.8	1	0	1	1	1	0	0	0	0	0	0	0	0	0	0	0	0	0	0	0	0	0	0
114	72	0	4.52	4.4	14	43	221	97.7	32.6	31.8	11.1	0.5	89.7	19	16	67	130	230	165	5.9	1.54751	0.199017	1758	0.1	0.0207622	14.1	1	1	1	1	0	0	0	0	0	1	1	0	0	0	0	0	0	0	0	0	0	0	0
115	61	0	6.05	4.4	12	37.2	253	84.5	32.3	27.3	13.8	0.45	105.5	19	25	67	139	232	130	6.9	0.916206	-1.26956	1756	1.2	0.249431	13.2	1	1	1	1	1	0	0	0	0	0	0	1	0	0	0	0	1	0	0	1	0	0	0
116	54	0	8.15	4.09	12.6	37.6	239	91.9	33.5	30.8	10	0.53	91.4	14	18	46	144	232	210	8.2	0.745569	-1.88746	1749	0.6	0.125214	13.2	0	1	1	0	0	0	0	0	0	0	0	1	0	0	0	0	0	0	0	1	0	0	0
117	64	0	6.91	4.37	13.2	39.7	292	90.8	33.2	30.2	17	0.73	61.3	24	20	47	151	232	170		1.17623	-0.357195	1766	-0.2	-0.0413364	13	0	0	1	0	0	0	0	0	0	0	0	0	0	0	0	0	0	0	0	0	0	0	0
118	58	0	6.51	4.42	14.3	41.9	190	94.8	34.1	32.4	11.2	0.63	74.1	27	20	52	157	233	120	5.4	1.84299	2.06772	1783	-0.3	-0.0614133	14	0	0	1	0	0	1	0	0	0	0	0	0	0	0	0	0	0	0	0	0	0	0	0
119	67	0	5.29	4.47	12.5	37.7	255	84.3	33.2	28	13.3	0.45	102.7	25	24	56	153	238	145	6.5	1.34082	0.148271	1673	0.4	0.0872684	12.9	1	1	1	0	0	1	0	0	0	0	0	1	0	1	0	1	0	0	0	1	0	0	0
120	63	0	5.04	4.04	12.4	37.8	297	93.6	32.8	30.7	18	0.5	93.2	15	12	85	139	239	75		0.918512	-1.77556	1743	-0.4	-0.0837636	12	0	0	1	0	0	0	0	0	0	0	0	1	0	0	0	0	0	0	0	0	0	0	0
121	70	0	5.14	4.64	14.2	43.8	183	94.4	32.4	30.6	11.3	0.59	75.4	34	46	52	153	243	190	7.1	1.91755	1.68052	1477	-0.1	-0.0247123	14.1	1	1	1	1	1	0	0	0	0	0	0	0	1	0	0	0	0	0	0	1	0	0	0
122	84	0	8.29	4.07	12.2	37.6	235	92.4	32.4	30				29	19	58	158	244	140	7.5	2.37811	1.7176	1783	0.6	0.122827	12.8	1	1	1	0	1	0	0	0	0	0	0	1	0	0	0	0	0	1	0	1	1	0	0
123	59	0	6.91	4.67	13.6	41.8	231	89.5	32.5	29.1	9.1	0.7	65.7	22	16	93	129	245	115	5.8	1.40476	0.752035	1785	-2.5	-0.511204	11.1	1	1	1	0	1	0	0	0	0	0	0	1	0	0	0	0	0	0	0	1	1	0	0
124	62	0	5.19	4.81	14	42.6	271	88.6	32.9	29.1	11.5	0.55	84.3	23	24	79	153	256	120	6	1.0741	-0.556637	1526	0.3	0.0717562	14.3	1	0	1	1	1	0	0	0	0	0	0	0	1	0	0	0	0	0	0	0	0	0	0
125	63	0	3.82	4.94	14.3	43.3	229	87.7	33	28.9	10.7	0.59	77.8	19	12	51	169	260	200	6.1	1.50893	0.630382	1753	-0.7	-0.14575	13.6	0	0	1	0	0	0	0	0	0	0	0	1	0	0	0	0	0	0	0	0	0	0	0
126	73	0	5.39	4.67	13.7	42	239	89.9	32.6	29.3	13.9	0.55	80.5	18	14	70	171	264	115	6.1	1.46938	-0.128256	1722	0.2	0.0423926	13.9	0	0	1	0	0	0	0	0	0	0	0	1	0	0	0	0	0	0	0	0	0	0	0
127	54	0	8.69	4.93	12.9	40.4	162	81.9	31.9	26.2				20	21	51	156	264	285	9.1	1.45479	0.973616	1658	2.1	0.462304	15	1	1	1	1	0	0	0	0	0	0	0	0	1	0	0	0	0	0	0	1	1	0	0
128	79	0	6.46	4.85	13.8	42.6	258	87.8	32.4	28.5	10.8	0.64	66.7	16	13	55	183	269	155	7.2	1.3588	-0.910955	1730	0	0	13.8	1	1	1	1	1	1	0	0	0	0	0	1	0	0	0	0	0	1	0	1	0	0	0
129	53	0	5.75	4.49	14.8	45.3	255	100.9	32.7	33	19.8	0.59	81.7	25	13	108	147	274	95		1.44113	1.37448	1793	-2.1	-0.427496	12.7	1	0	0	1	0	0	0	0	0	0	0	0	0	0	0	0	0	0	0	0	0	0	0
130	44	0	8.73	5.48	15.9	46.8	330	85.4	34	29	12.9	0.46	113.2	12	17	44	220	279	75	8.3	0.388057	-4.18189	1750	-0.8	-0.166857	15.1	0	1	1	0	0	0	0	0	0	0	0	1	0	0	0	0	1	1	0	1	1	1	0
131	72	0	6.11	4.88	14.6	44.1	213	90.4	33.1	29.9	12.2	0.54	82.4	25	20	56	184	279	195	5.7	1.88963	1.26891	1729	-0.9	-0.189994	13.7	1	0	1	0	1	0	0	0	0	0	0	1	1	0	0	0	0	0	0	0	0	0	0
132	66	0	5.85	4.41	13.3	40.8	266	92.5	32.6	30.2	13.2	0.55	82.8	20	23	67	184	281	150		1.03473	-1.08033	1742	0.5	0.104765	13.8	0	0	1	0	0	0	0	0	0	0	0	1	0	0	0	0	0	0	0	0	0	0	0
133	60	0	6.14	4.89	14.3	44.6	302	91.2	32.1	29.2		0.51	92.5	17	16	73	188	284	115		0.844371	-1.81511	1722	-0.7	-0.148374	13.6	0	0	1	0	0	0	0	0	0	0	0	1	0	0	0	0	0	0	0	0	0	0	0
134	77	0	5.03	4.62	13.8	40.6	285	87.9	34	29.9	17.6	0.68	62.8	33	26	43	219	298	180	6.1	1.74853	0.836345	1634	-1.6	-0.357405	12.2	1	1	1	1	1	0	0	0	0	0	0	1	0	0	0	0	0	0	0	1	0	0	0
135	35	0	8.6	3.67	11.5	33.9	264	92.4	33.9	31.3	8.1	0.49	112.8	11	8	59	207	305	195		0.515599	-1.92141	1755	3.1	0.644729	14.6	0	0	1	0	0	0	0	0	0	0	0	1	0	0	0	0	0	0	0	0	0	0	0
136	71	0	5.76	4.18	10.8	34.3	200	82.1	31.5	25.8	11.7	0.63	69.9	17	13	50		157		6.4	1.67381	0.436168	1743	2.7	0.565404	13.5	1	1	1	1	0	0	0	0	1	0	1	1	0	0	0	0	0	0	0	0	0	0	0
137	72	0	3.87	4.29	11.2	36.6	221	85.3	30.6	26.1	8.7	0.68	64.1	15	12					9.1	1.41072	-0.407562	1785	0.6	0.122689	11.8	1	1	0	0	1	0	0	0	0	0	0	0	0	0	0	0	1	0	0	1	0	0	0
138	64	0	4.67	4.14	12.5	38.8	178	93.7	32.2	30.2	13.2	0.49	94.8	20	19	56		160		6.8	1.64973	0.885783	1744	0.3	0.0627867	12.8	1	1	1	1	0	0	0	0	0	0	0	1	0	0	0	0	0	0	0	1	1	1	0
139	73	0	6.15	3.99	11.4	36	201	90.2	31.7	28.6	19.6	0.98	42.8	19	14			138		6.1	1.84424	0.82608	1799	-0.7	-0.142023	10.7	0	1	0	0	0	0	0	0	0	0	0	0	0	0	0	0	0	0	0	1	0	0	0
140	64	0	8.77	4.67	14.5	43.1	263	92.3	33.6	31	14	0.7	64.2	32	29						1.44602	0.860088	1705	-2.3	-0.492375	12.2	1	1	1	1	1	0	0	0	0	0	0	0	1	0	0	0	0	1	0	1	1	1	0
141	66	0	4.96	4.56	14.1	43.5	249	95.4	32.4	30.9	23.9	0.65	69	14	13	64		162		5.5	1.0292	-1.41661	1790	-0.1	-0.0203911	14	1	0	1	1	0	0	0	0	0	0	0	1	0	0	0	0	0	0	0	0	0	0	0
142	74	0	4.92	3.94	12	36.1	148	91.6	33.2	30.5	13.2	0.62	70.3	23	25	71		157		7.4	2.3	1.57572	1760	0.5	0.103693	12.5	0	1	1	0	1	0	0	0	0	0	0	1	0	0	0	0	0	0	0	1	1	1	0
143	33	0	4.76	4.75	12.8	39	281	82.1	32.8	26.9		0.67	81.5	27	24	58		208			0.647241	0.0650767	1462	-0.7	-0.174761	12.1	0	0	1	0	0	0	0	0	0	0	0	1	0	0	0	0	0	0	0	0	0	0	0
144	49	0	6.67	4.6	13.1	39.2	421	85.2	33.4	28.5	9.8	0.54	92.1	15	10	50		218		8.2	0.552084	-3.64292	1681	1.1	0.238846	14.2	1	1	1	1	1	0	0	0	0	0	0	0	0	0	0	0	1	0	0	1	0	0	0
145	72	0	6.66	4.53	12.8	36.3	342	80.1	35.3	28.3	8.1	0.46	98.3	24	32						0.893188	-2.1972	1768	-2.5	-0.51612	10.3	1	1	1	1	1	0	1	0	0	0	0	0	0	0	0	0	1	1	0	0	1	0	0
146	40	0	6	5.03	14	41.8	236	83.1	33.5	27.8		1.69	28	14	13	46		190			0.658119	-1.18261	1568	-1.2	-0.279337	12.8	1	0	1	1	1	0	0	0	1	0	1	1	0	0	0	0	0	0	0	0	0	0	0
147	68	0	2.55	4.33	13.5	39.9	170	92.1	33.8	31.2	18.6	0.66	67.3	20	12	50		136		5.6	2.3094	1.94885	1738	0.8	0.168009	14.3	1	0	1	1	0	0	0	0	0	0	0	1	1	0	0	0	0	0	0	0	0	0	0
148	47	0	6.47	4.53	14.1	42.1	190	92.9	33.5	31.1	15.9	0.55	91.3	20	16	108		320		5.5	1.23684	1.01348	1686	-0.7	-0.151542	13.4	0	0	1	0	0	0	0	0	0	0	0	1	0	0	0	0	0	0	0	0	0	0	0
149	72	0	4.13	4.12	12.3	38.3	221	93	32.1	29.9	12.2	0.59	74.8	13	10	61		228		7.1	1.33932	-0.758423	1753	0	0	12.3	0	1	1	0	0	0	0	0	0	0	0	1	0	0	0	0	0	0	0	1	1	0	0
150	77	0	8.8	4.88	14.7	43.9	204	90	33.5	30.1	17.7	0.56	77.7	25	22	51		289		6.2	2.01182	1.24029	1725	0.1	0.0211594	14.8	0	1	1	0	0	0	0	0	0	0	0	0	1	0	0	0	0	0	0	0	0	0	0
151	47	0	4.15	4.6	14.4	42.3	275	92	34	31.3	8.4	0.58	86.2	23	13						1.09024	0.597572	1779	-0.2	-0.0410343	14.2	0	0	1	0	0	0	0	0	0	0	0	1	0	0	0	0	0	0	0	0	0	0	0
152	52	0	6.55	4.35	13.5	40	265	92	33.8	31	15.1	0.52	94.3	16	16			204			0.784906	-1.45223	1650	-0.3	-0.0663636	13.2	1	0	1	1	0	0	0	0	0	0	0	1	0	0	0	0	0	0	0	0	0	0	0
153	55	0	3.99	4.63	13.7	40.2	273	86.8	34.1	29.6	10.5	0.44	111.4	16	17	60		187			0.7818	-1.71748	1750	0.3	0.0625714	14	0	0	1	0	0	0	0	0	0	0	0	1	0	0	0	0	0	0	0	0	0	0	0
154	84	0	5.66	3.69	10.6	33.3	212	90.2	31.8	28.7	32	1.47	26.4	23	9						3.03774	2.46702	1748	-1.7	-0.354977	8.9	1	0	0	1	1	0	0	0	0	0	0	0	0	0	0	0	0	0	0	0	0	0	0
155	79	0	6.18	4.06	12.2	36.5	188	89.9	33.4	30	19.5	1.16	34.8	23	12						2.79001	2.32366	1658	-1.6	-0.352232	10.6	1	0	0	0	1	0	0	0	0	0	0	0	0	0	0	0	0	0	0	0	0	0	0
156	55	0	3.15	4.23	13	38.6	187	91.3	33.7	30.7		0.75	62.2	21	13	65		199			1.71304	1.72671	1550	-0.2	-0.0470968	12.8	1	0	1	0	1	0	0	0	0	0	0	0	0	0	0	0	0	0	0	0	0	0	0
157	79	0	6.22	4.6	14	42.1	294	91.5	33.3	30.4	20.6	0.67	63.4	18	12	50		247		8.7	1.39625	-0.809955	1801	-0.3	-0.0607996	13.7	1	1	1	0	0	0	0	0	0	0	0	0	0	0	0	0	0	1	0	1	1	1	0
158	62	0	4.47	4.76	14	40.7	180	85.5	34.4	29.4	14.3	0.66	69.1	21	25					7.4	1.44667	0.544861	1477	0.3	0.0741368	14.3	0	1	0	0	0	0	0	0	0	0	0	0	0	0	0	0	0	0	0	1	0	0	0
159	37	0	8.03	4.49	12.6	38.8	399	86.4	32.5	28.1		0.61	87.3	14	8	72		267			0.458999	-3.1456	1462	-0.2	-0.0499316	12.4	0	0	1	0	0	0	0	0	0	0	0	0	0	0	0	0	0	0	0	0	0	0	0
160	64	0	4.67	4	12.9	38.4	198	96	33.6	32.3	10	0.48	97	23	18						1.75229	1.33273	1640	-0.7	-0.155793	12.2	0	0	1	0	0	0	0	0	0	0	0	1	0	0	0	0	0	0	0	0	0	0	0
161	70	0	10.81	4.15	11.6	36.2	329	87.2	32	28	13.6	0.7	62.6	20	11						1.28303	-0.739129	1548	0.4	0.0943152	12	0	1	0	0	0	0	0	0	0	0	0	0	0	0	0	0	0	0	0	1	0	0	0
162	67	0	5.52	4.49	13.5	41.5	245	92.4	32.5	30.1	14.2	0.48	95.7	23	24			192			1.2839	-0.0886366	1791	-0.8	-0.163037	12.7	1	1	1	0	1	0	0	0	0	0	0	1	0	0	0	0	0	1	0	1	1	0	0
163	82	0	6.69	3.67	11.1	34.2	189	93.2	32.5	30.2	14.8	1.01	40	20	14						2.31909	1.29855	1560	1.8	0.421154	12.9	1	1	0	1	1	0	0	0	0	0	0	0	0	0	0	0	0	0	0	1	0	0	0
164	73	0	5.42	4.77	13	40.5	265	84.9	32.1	27.3	20.5	0.56	78.9	24	23					7	1.37856	-0.150719	1787	1.9	0.388081	14.9	1	1	0	1	1	1	0	0	0	0	0	0	0	0	0	0	0	1	0	1	0	1	0
165	66	0	4.67	4.38	13.1	40.3	262	92	32.5	29.9	15.2	0.51	90	19	15	65		235		5.9	1.23581	-0.409906	1801	-0.6	-0.121599	12.5	1	0	1	1	1	0	0	0	0	0	0	1	1	0	0	0	0	0	0	0	0	0	0
166	61	0	5.01	4.84	14.5	44.3	307	91.5	32.7	30	16.6	0.47	100.6	20	22	55	142	210	65	8.2	0.847247	-1.72942	1701	-0.7	-0.150206	13.8	0	1	1	0	0	0	0	0	0	0	0	0	0	0	0	0	0	1	0	1	1	1	1
167	51	0	5.49	4.38	13.1	38.9	177	88.8	33.7	29.9	14.3	0.48	103.5	21	23			258			1.26169	0.765624	1591	-0.1	-0.0229415	13	0	0	1	0	0	0	0	0	0	0	0	0	0	0	1	1	0	0	0	0	0	0	0
168	45	0	10.07	4.5	13.7	40.5	340	90	33.8	30.4		0.69	72.2	11	13	45		184			0.403789	-4.26042	1494	1.6	0.390897	15.3	1	1	0	1	0	0	0	0	0	1	1	0	0	0	0	0	0	0	0	0	0	0	0
169	42	0	6.39	4.53	13.6	39.4	304	87	34.5	30		0.66	77.3	18	24	55		191			0.507625	-2.37625	1529	0.1	0.0238718	13.7	0	0	1	0	0	0	0	0	0	0	0	0	0	0	1	1	0	0	0	0	0	0	0
170	65	0	7.24	4.51	13.5	41	228	90.9	32.9	29.9	12.8	0.52	88.5	23	23			341			1.36723	0.302483	1611	-1	-0.226567	12.5	1	0	1	0	0	0	0	0	0	0	0	1	0	0	0	0	0	0	0	0	0	0	0
171	40	0	7.9	4.65	13.5	40.5	224	87.1	33.3	29	10.3	0.52	101.7	15	19	45		183		5.9	0.614506	-1.38063	1753	0.2	0.0416429	13.7	0	1	0	0	0	0	0	0	0	0	0	0	0	0	0	0	0	0	1	0	1	0	0
172	59	0	5.81	4.03	12.2	36.7	205	91.1	33.2	30.3	15	0.44	109.2	14	20	55		153		7.1	0.900972	-1.48618	1792	1.6	0.325893	13.8	1	1	1	1	1	0	0	0	0	0	0	1	0	0	0	0	0	0	0	1	1	0	0
173	70	0	5.18	3.94	12	36.2	202	91.9	33.1	30.5	17.2	0.77	56.4	27	29	54		150		6.9	1.73745	1.10859	1749	-0.1	-0.0208691	11.9	1	1	1	1	1	0	0	0	0	0	0	1	0	0	0	0	0	0	0	1	1	0	0
174	65	0	7.54	4.49	13.2	39.4	277	87.8	33.5	29.4	16.1	0.62	73	14	16	39		182		7.2	0.8213	-2.33589	1780	2.3	0.471629	15.5	1	1	1	0	1	0	0	0	0	0	0	1	0	0	0	0	0	0	0	1	1	0	0
175	44	0	5.64	4.81	13.9	40.9	244	85	34	28.9	12.8	0.66	76.2	19	18	47		250			0.80757	-0.450549	1548	0.3	0.0707364	14.2	0	0	1	0	0	0	0	0	0	0	0	1	0	0	0	0	0	0	0	0	0	0	0
176	55	0	6.02	4.28	13	39.2	263	91.6	33.2	30.4	16.7	0.61	77.9	23	23	53		196		7.1	1.00293	-0.327517	1742	-0.2	-0.0419059	12.8	1	1	1	0	1	0	0	0	0	0	0	0	0	0	0	0	0	0	0	0	0	0	0
177	64	0	4.99	4.48	14.3	41.9	157	93.5	34.1	31.9	12.3	0.55	83.6	19	14	63		181		5.4	2.07	1.61808	1652	0	0	14.3	1	0	0	0	0	0	0	1	0	0	1	0	0	0	0	0	0	0	0	0	0	0	0
178	66	0	6.95	4.41	12.1	37.7	328	85.5	32.1	27.4	13.8	0.51	90	21	21					8.2	0.922104	-1.77043	1535	0.9	0.214007	13	0	1	0	0	0	0	0	0	0	0	0	0	0	0	0	0	0	0	0	1	0	0	0
179	76	0	5.67	4.17	12.1	37.1	229	89	32.6	29	15.8	0.61	71	24	16	46		202		6.1	1.99127	1.22309	1772	-0.1	-0.0205982	12	1	0	1	0	1	0	0	0	0	0	0	1	0	0	0	0	0	0	0	0	0	0	0
180	41	0	9.85	4.81	14.3	42.2	284	87.7	33.9	29.7		0.71	71.8	14	17	53		182			0.490195	-2.58314	1557	-0.7	-0.164098	13.6	0	1	0	0	0	0	0	0	0	0	0	0	0	0	0	0	0	0	1	0	1	0	0
181	48	0	7.06	4.47	13.5	40	270	89.5	33.8	30.2	9.7	0.64	76.9	18	17	42		162		6.3	0.776114	-1.07457	1778	0.2	0.0410574	13.7	0	1	1	0	0	0	0	0	0	0	0	1	0	0	0	0	0	0	0	1	0	0	0
182	78	0	6.55	4.41	13.8	42.3	214	95.9	32.6	31.3	22.2	0.63	68.1	24	19	37		180		6.1	2.00685	1.14939	1752	0.1	0.0208333	13.9	1	0	1	1	1	0	0	0	0	1	1	1	0	0	0	0	0	0	0	0	0	0	0
183	66	0	4.56	5.14	14.6	42.6	202	82.9	34.3	28.4	16.7	0.56	81.2	13	18	50		161		7.4	1.00115	-1.592	1729	-0.4	-0.0844419	14.2	1	1	0	1	1	0	0	0	0	1	1	1	0	0	0	0	0	0	0	1	1	1	0
184	69	0	5.14	4.45	14.3	43.3	225	97.3	33	32.1	18.4	0.52	87	19	23	59		205		6.1	1.21494	-0.598794	1757	-0.8	-0.166192	13.5	1	1	1	1	1	0	0	0	0	0	0	1	0	0	0	0	0	0	0	1	0	0	0
185	67	0	5.61	3.36	11	32.9	254	97.9	33.4	32.7	17.9	0.48	95.7	30	23	53		146		7.2	1.65006	1.163	1788	-0.3	-0.0612416	10.7	1	1	0	1	1	0	0	0	0	0	0	0	0	0	0	0	1	0	0	0	0	0	0
186	69	0	6.05	4.58	13.2	38.9	167	84.9	33.9	28.8	15.8	0.47	97.1	21	23					7.4	1.80921	0.945624	1673	0.7	0.15272	13.9	1	1	1	1	1	0	0	0	0	0	0	1	0	0	0	0	0	0	0	1	0	0	0
187	68	0	4.54	4.84	14.4	43	192	88.8	33.5	29.8	17.5	0.78	56	27	40	60		198		7	1.51196	0.645425	1749	-0.2	-0.0417381	14.2	1	1	1	0	1	0	0	0	0	0	0	1	1	0	0	0	0	0	0	0	1	0	0
188	70	0	8.03	4.5	11.2	36.4	337	80.9	30.8	24.9	11.8	0.65	67.9	11	15						0.58995	-4.49262	1734	2	0.420992	13.2	1	1	1	1	1	0	0	1	0	1	1	1	0	0	0	0	0	0	0	1	0	0	0
189	73	0	4.6	4.08	12.4	37.1	179	90.9	33.4	30.4	12.7	0.6	73.2	20	17	67		194			1.97822	1.09023	1729	-0.4	-0.0844419	12	1	0	1	1	1	0	0	0	0	0	0	1	0	0	0	0	0	0	0	0	0	0	0
190	71	0	5.61	4.88	13.9	41.6	279	85.2	33.4	28.5		0.47	96.4	13	13	60		280			0.917542	-2.32715	1518	0.4	0.0961792	14.3	0	1	1	0	0	0	0	0	0	0	0	1	0	0	0	0	0	0	0	0	0	0	0
191	74	0	5.24	4.76	13.7	42	231	88.2	32.6	28.8	17.5	0.58	75.6	19	22	45		174		7.5	1.29766	-0.61789	1779	-1.3	-0.266723	12.4	1	1	1	1	1	0	0	0	0	0	0	1	0	0	0	0	1	1	0	0	1	0	0
192	70	0	5.81	4.55	14	40.5	231	89	34.6	30.8	12.6	0.51	88.5	22	22	57		188		6.2	1.42134	0.115127	1752	0.1	0.0208333	14.1	0	0	1	0	0	0	0	0	0	0	0	1	0	0	0	0	0	0	0	0	0	0	0
193	68	0	9.67	4.67	13.8	41.5	183	88.9	33.3	29.6	17.5	0.63	70.8	21	27	46		191		7.4	1.50174	0.336938	1603	-0.1	-0.0227698	13.7	1	1	1	1	0	0	0	0	0	0	0	1	0	0	0	0	0	0	1	0	1	0	0
194	73	0	4.84	5.01	15.1	44.1	142	88	34.2	30.1	13.7	0.49	91.3	24	24	56		193		10.3	2.51849	1.97816	1788	-0.9	-0.183725	14.2	1	1	1	1	1	0	0	0	0	0	0	0	1	0	0	0	1	0	0	1	1	0	0
195	73	0	4.83	3.72	12.2	36.1	190	97	33.8	32.8	14.6	0.54	82.1	24	20			177			2.06189	1.4788	1777	0.2	0.0410805	12.4	1	0	0	1	1	0	0	0	1	0	1	0	0	0	0	0	0	0	0	0	0	0	0
196	68	0	4.99	4.33	13	39.4	240	91	33	30	14.7	0.54	83.8	17	12	63		203		6.3	1.39045	-0.123747	1769	-0.1	-0.0206331	12.9	1	0	1	0	1	0	0	0	0	0	0	1	0	0	0	0	0	0	0	0	0	0	0
197	60	0	5.66	4.05	12	36.1	247	89.1	33.2	29.6	10.2	0.39	124	18	15	36		168		7.9	1.12897	-0.410242	1735	1	0.210375	13	1	1	1	1	1	0	0	0	0	0	0	1	1	0	0	0	0	0	0	1	1	0	0
198	68	0	5.73	4.24	13.1	40	232	94.3	32.8	30.9	17.1	0.65	68.4	28	34	40		180		6.7	1.40747	0.432302	1799	1	0.20289	14.1	0	1	1	0	0	0	0	0	0	0	0	1	1	0	0	0	0	1	0	1	1	0	0
199	43	0	9.31	5.15	14.6	44.3	407	86	33	28.3	8.4	0.38	140.4	20	24	49		218		6.6	0.431319	-3.70345	1753	0.9	0.187393	15.5	1	1	1	1	1	0	0	0	0	0	0	1	0	0	0	0	0	0	0	1	0	0	0
200	69	0	4.71	4.13	12.4	37.4	244	90.6	33.2	30	13.6	0.6	74.4	22	18	82		193			1.46638	0.282469	1589	0.6	0.137823	13	0	0	1	0	0	0	0	0	0	0	0	1	0	0	0	0	0	0	0	0	0	0	0
201	51	0	4.65	4.19	13.8	39.9	236	95.2	34.6	32.9		0.56	87.5	26	26	54		193			1.10191	0.52629	1462	-0.1	-0.0249658	13.7	1	0	0	0	0	1	0	0	0	0	0	0	0	0	0	0	0	0	0	0	0	0	0
202	60	0	6.33	4.47	13.9	41.7	348	93.3	33.3	31.1		0.53	88.7	22	27	57		190		6.3	0.729983	-2.40046	1755	-0.6	-0.124786	13.3	1	1	1	1	1	0	0	0	0	0	0	1	1	0	0	0	0	0	0	0	0	0	0
203	74	0	7.45	5.02	15.2	45.3	194	90.2	33.6	30.3	12.1	0.4	113.6	18	20	44		198		10.8	1.53528	-0.0316058	1757	-0.6	-0.124644	14.6	1	1	1	1	1	0	0	0	0	0	0	1	0	0	0	0	0	1	1	1	1	1	0
204	62	0	4.04	4.4	13.2	39.1	252	88.9	33.8	30	13.4	0.44	107.7	20	22					6.7	1.04908	-0.739424	1512	-0.3	-0.0724206	12.9	0	1	1	0	0	0	0	0	0	0	0	1	0	0	0	0	0	0	0	1	0	0	0
205	58	0	4.48	4.25	12.7	37.8	257	88.9	33.6	29.9		0.52	91.4	22	22	84		273			1.05854	-0.352873	1578	0.6	0.138783	13.3	0	0	1	0	0	0	0	0	0	0	0	1	0	0	0	0	0	0	0	0	0	0	0
206	58	0	5.98	5.02	14.8	44.6	252	88.8	33.2	29.5	9.9	0.48	99.8	21	30					7.5	0.882442	-1.11578	1629	-0.7	-0.156845	14.1	1	1	1	1	0	1	0	0	0	0	0	0	0	0	0	0	0	0	0	1	1	0	0
207	69	0	2.34	4.15	12.6	37.8	131	91.1	33.3	30.4	13.1	0.49	92.8	22	18	65		171		6.2	2.73127	2.31647	1742	0.7	0.14667	13.3	0	1	1	0	0	0	0	0	0	0	0	1	0	0	0	0	0	0	0	0	0	0	0
208	43	0	8.55	5.01	13.9	43	277	85.8	32.3	27.7	8.5	0.39	136.5	16	26	63		219		8	0.487104	-2.63925	1800	1.3	0.263611	15.2	1	1	1	0	1	0	1	0	0	0	0	0	0	0	1	1	0	1	1	0	1	0	0
209	27	0	4.06	4.95	14.4	42.5	152	85.9	33.9	29.1	8.4	0.5	118.8	128	89	26		167		10	2.4101	7.54688	1502	-0.2	-0.0486019	14.2	0	1	1	0	0	0	0	0	0	0	0	0	0	0	0	0	1	0	0	0	1	0	0
210	57	0	5.7	5.02	15.5	44.7	222	89	34.7	30.9	10	0.33	151.1	40	56	40		173		11.3	1.37242	1.39769	1660	0.8	0.175904	16.3	0	1	0	0	0	0	0	0	0	0	0	0	0	0	0	0	0	0	1	0	1	0	0
211	54	0	7.91	4.79	14.1	42.4	250	88.5	33.3	29.4	13	0.5	97.4	36	67	36		160		6.4	0.94999	0.00820945	1755	0.3	0.0623932	14.4	1	1	1	1	1	1	0	0	0	0	0	1	0	0	0	0	0	0	0	1	1	0	0
212	65	0	4.61	4.23	12.8	39	313	92.2	32.8	30.3	9.5	0.42	111.8	16	22	59		183		6.5	0.708399	-2.95314	1755	0.6	0.124786	13.4	1	1	0	0	1	0	0	0	0	0	0	0	0	0	0	0	0	0	0	1	0	0	0
213	23	0	7.74	4.71	13.9	41.1	335	87.3	33.8	29.5		0.47	133.2	44	78	51		260			0.342049	-0.822469	1571	0	0	13.9	1	1	1	0	0	0	0	0	0	0	0	1	0	0	0	0	0	0	0	0	0	0	0
214	72	0	6.48	3.51	10.9	33	220	94	33	31.1	23.7	0.68	64.1	46	50	50		147		5.8	2.12903	2.35916	1808	-0.5	-0.10094	10.4	1	0	1	1	1	0	0	0	0	0	0	1	0	0	0	0	0	0	0	0	0	0	0
215	64	0	5.85	4.54	13.8	41	216	90.3	33.7	30.4	12.3	0.44	106.7	34	29	55		186		7.5	1.87071	2.00921	1749	0.3	0.0626072	14.1	1	1	0	0	1	0	0	0	0	0	0	1	0	0	0	0	0	0	0	0	1	0	0
216	54	0	10.83	5.01	14.6	43	220	85.8	34	29.1	11.5	0.66	71.9	35	29						1.59529	2.08215	1709	-0.5	-0.106788	14.1	0	0	1	0	0	0	0	0	0	0	0	1	0	0	0	0	0	0	0	0	0	0	0
217	62	0	4.78	4.54	13.6	42.5	222	93.6	32	30	16.8	0.41	116.3	20	22			217			1.19085	-0.199424	1779	0.5	0.102586	14.1	0	1	1	0	0	0	0	0	0	0	0	1	0	0	0	0	0	0	0	0	0	0	0
218	64	0	4.54	4.4	13.9	40.5	234	92	34.3	31.6	10.4	0.42	112.3	52	52	49		166		7.7	1.97227	2.64173	1786	0.1	0.0204367	14	1	1	1	1	1	0	0	0	0	0	0	1	0	0	0	0	0	1	1	0	1	0	0
219	38	0	4.09	4.93	14.7	43.8	255	88.8	33.6	29.8	11.9	0.38	145.5	48	67	63		244		8.9	0.873871	1.35662	1753	-1.6	-0.333143	13.1	0	1	1	0	0	0	0	0	0	0	0	1	0	0	0	0	0	1	1	0	1	0	0
220	41	0	5.15	4.34	12.6	37.1	233	85.5	34	29	12.4	0.53	98.9	23	17	61		165			0.981593	0.817044	1669	-0.2	-0.0437388	12.4	0	0	1	0	0	0	0	0	0	0	0	0	0	0	0	0	0	0	0	0	0	0	0
221	80	0	5.89	3.49	11.3	34.6	230	99.1	32.7	32.4	34.9	1.3	30.6	22	16						1.91304	0.770035	1764	-0.9	-0.186224	10.4	1	1	0	1	0	0	0	0	1	0	1	0	0	0	0	0	0	1	1	0	0	0	0
222	66	0	7.67	3.96	11.7	35.7	176	90.2	32.8	29.5	15.7	0.66	67.9	23	23						1.79844	1.23848	1558	2.2	0.515404	13.9	0	1	1	0	0	0	0	0	0	0	0	1	0	0	0	0	0	0	0	1	0	0	0
223	60	0	4.93	4.51	13.3	40.2	263	89.1	33.1	29.5	15.4	0.67	68.6	20	34	51		196		7.3	0.782503	-1.80806	1764	0	0	13.3	1	1	1	1	0	0	0	0	0	0	0	1	0	0	0	0	0	0	0	1	1	0	0
224	37	0	4.5	4.21	13.3	39.7	217	94.3	33.5	31.6	10	0.61	87.3	14	11	60		194			0.719737	-0.506504	1699	-0.5	-0.107416	12.8	1	0	0	0	1	1	0	0	0	0	0	0	0	0	0	0	0	0	0	0	0	0	0
225	68	0	4.56	4.77	13.9	40.4	141	84.7	34.4	29.1	10.2	0.42	110.3	26	39						2.00785	1.42536	1673	1	0.218171	14.9	1	1	1	0	1	0	0	0	0	0	0	1	0	0	0	0	0	0	1	0	1	0	0
226	54	0	4.04	5.07	15	46.4	134	91.5	32.3	29.6				31	27						2.40419	3.16626	1735	-0.4	-0.0841499	14.6	1	0	0	0	0	0	0	1	0	0	1	0	0	0	0	0	0	0	0	0	0	0	0
227	68	1	8.26	4.46	14.4	42.9	239	96.2	33.6	32.3	15.1	0.74	80.3	22	27	57		168		6.5	1.20462	-0.438461	1735	0.5	0.105187	14.9	1	0	1	1	1	0	0	0	0	0	0	0	0	0	0	0	0	1	0	0	0	0	0
228	74	1	5.76	3.96	12.3	37.6	217	94.9	32.7	31.1	20.5	1.22	45.4	20	11	28	113	181	200	7	2.05639	1.27687	1786	1.7	0.347424	14	1	1	1	0	1	0	0	0	0	0	0	0	1	1	1	1	0	1	0	1	0	1	0
229	66	1	7.64	4.51	15.1	43.9	212	97.3	34.4	33.5	12	0.55	112.1	23	31	50	141	213	110	8.4	1.28604	-0.00650333	1765	0.8	0.165439	15.9	1	1	1	0	1	0	0	0	0	0	0	1	1	0	0	0	0	1	0	1	1	0	1
230	62	1	8.33	4.39	13.2	39.7	362	90.4	33.2	30.1	25.1	1.19	49.1	21	14	79		158			0.961255	-1.5715	1756	1.6	0.332574	14.8	1	0	0	0	1	1	0	0	0	0	0	0	0	0	0	0	0	0	0	0	0	0	0
231	67	1	6.62	3.83	11.4	33.4	263	87.2	34.1	29.8	26.4	1.15	49.8	16	23			182		6.9	0.849914	-2.14204	1624	2.3	0.516933	13.7	1	1	0	0	0	0	0	0	0	0	0	0	0	0	0	0	0	1	0	1	0	1	0
232	71	1	5.12	5.01	15.7	46	133	91.8	34.1	31.3	22.3	1.18	47.6	32	38	44		169		6.1	2.77118	2.65951	1806	-1.3	-0.262735	14.4	1	1	1	1	1	1	0	0	0	0	0	0	0	0	0	0	0	0	0	0	0	0	0
233	82	1	5.26	4.39	12.8	40.4	141	92	31.7	29.2				23	19					6.1	3.06864	2.25059	1770	-1.4	-0.288701	11.4	0	0	1	0	0	0	0	0	0	0	0	1	0	0	0	0	0	0	0	0	0	0	0
234	41	1	9.58	5.39	15.2	45.2	433	83.9	33.6	28.2	13.4	0.82	83	23	21	41	99	184	220	6.5	0.475241	-3.20557	1750	0.2	0.0417143	15.4	1	1	1	1	1	0	0	0	0	0	0	0	0	0	1	1	0	0	0	1	1	0	0
235	48	1	4.02	5.12	16.1	47.1	201	92	34.2	31.4	14.2	0.74	88.8	72	115	50		197		5.5	1.60335	3.27547	1624	-0.4	-0.0899015	15.7	1	0	0	0	0	0	0	0	0	0	0	0	0	0	0	0	0	0	0	0	0	0	0
236	65	1	3.86	4.76	16	46	208	96.6	34.8	33.6	9.3	0.79	75.8	29	22	112		216		5.8	1.93213	1.91039	1744	-1.3	-0.272076	14.7	1	0	0	1	1	0	0	0	0	0	0	0	0	0	0	0	0	0	0	0	0	0	0
237	80	1	6.92	3.88	11.8	35	256	90.2	33.7	30.4				20	9						2.08333	0.976212	1736	1	0.210253	12.8	1	0	1	1	1	0	0	0	0	1	1	1	0	1	0	1	0	0	0	0	0	0	0
238	55	1	5.11	5.22	16.9	48.7	200	93.3	34.7	32.4	17.9	1.01	60.8	24	26	49		207		6.7	1.29437	0.774076	1771	-1	-0.206098	15.9	0	1	1	0	0	0	0	0	0	0	0	0	0	0	0	0	0	0	0	1	1	0	0
239	81	1	7.07	4.39	13.6	40.2	223	91.6	33.8	31	20	1.17	46.3	20	29	40		184		6.6	1.349	-0.76993	1765	-0.2	-0.0413598	13.4	1	1	1	0	0	0	0	0	0	0	0	1	0	0	0	0	0	1	1	0	0	0	0
240	57	1	3.48	4.67	14.5	42.7	243	91.4	34	31	12.1	0.7	89.8	19	20	36		183		6	0.996569	-0.64327	1771	-0.4	-0.0824393	14.1	1	1	1	0	0	0	0	0	0	0	0	0	0	0	1	1	0	0	0	1	1	0	0
241	65	1	3.27	4.03	12.2	37.6	164	93.3	32.4	30.3	15.5	0.89	66.5	22	21	52	96	173	125	5.9	1.90275	1.41417	1765	-2.2	-0.454958	10	0	1	0	0	0	0	0	0	0	0	0	0	0	0	0	0	0	0	0	1	0	0	0
242	87	1	6.23	4.22	13.4	39.5	181	93.6	33.9	31.8	15.3	1.24	42.6	22	15	38	91	147	90	6	2.73035	1.78111	1761	-0.5	-0.103634	12.9	1	0	0	0	1	0	0	0	0	0	0	0	0	0	0	0	0	0	0	0	0	0	0
243	77	1	4.07	4.8	16	46.5	208	96.9	34.4	33.3	16.9	0.76	75.3	36	44	54	153	235	140	6.5	2.00911	1.60522	1708	-2.2	-0.470141	13.8	1	1	0	1	1	0	0	0	0	1	1	0	0	0	0	0	0	0	0	1	0	0	0
244	77	1	4.26	3.89	13.3	39.8	203	102.3	33.4	34.2	20	1.07	51.8	23	10	48	61	136	135		2.75881	2.4183	1771	-2.7	-0.556465	10.6	1	0	1	1	1	1	0	0	1	0	1	0	0	0	0	0	0	0	0	0	0	0	0
245	72	1	6.37	4.18	14.2	41.7	222	99.8	34.1	34	19.7	0.76	76.8	29	32	66	85	164	65	6.5	1.66266	0.909007	1735	-1	-0.210375	13.2	1	1	0	1	1	0	0	0	0	0	0	0	0	0	0	0	0	0	0	1	0	0	0
246	75	1	4.36	4	12.6	36.8	140	92	34.2	31.5	25.1	0.97	58.1	16	13	45	142	220	165	10.5	2.37729	1.21304	1757	0.7	0.145418	13.3	0	1	1	0	0	0	0	0	0	0	0	1	0	0	0	0	1	0	1	0	0	0	0
247	60	1	4.39	5.02	16.5	48.7	209	97	33.9	32.9	12.1	0.84	72.5	26	20			269			1.66903	1.53702	1753	-0.4	-0.0832858	16.1	0	1	1	0	0	0	0	0	0	0	0	0	0	0	0	0	0	0	0	0	0	0	0
248	43	1	11.56	4.84	15.5	44.7	222	92.4	34.7	32	18	0.72	94.4	23	24			215			0.909364	0.325363	1527	-0.1	-0.0239031	15.4	0	1	1	0	1	0	0	0	0	0	0	1	0	0	0	0	1	0	1	0	1	0	0
249	56	1	4.09	3.95	13	39.1	170	99	33.2	32.9	5.5	0.53	122.4	16	15	45	140	211	130	9	1.36086	0.386843	1760	2.2	0.45625	15.2	1	1	1	0	0	0	0	0	0	0	0	1	0	0	0	0	1	0	0	1	1	1	0
250	68	1	7.69	5.07	16.9	49.3	221	97.2	34.3	33.3	13.5	0.64	94.2	20	19	50	170	238	90	6.2	1.41179	0.111783	1802	1.3	0.263319	18.2	1	1	1	1	0	0	0	0	0	1	1	1	0	0	0	0	0	1	0	1	0	0	0
251	78	1	4.09	4.24	13.7	41.2	168	97.2	33.3	32.3	19.8	0.57	102.8	27	26	62	113	199	120	6.5	2.45846	1.93899	1779	0.8	0.164137	14.5	0	1	1	0	0	0	0	0	0	0	0	1	0	1	0	1	0	1	0	1	0	0	0
252	66	1	6.8	4.07	12.4	36	327	88.5	34.4	30.5	13.5	0.61	100.1	17	14	55	107	180	90	5.9	0.917025	-1.99805	1667	0.8	0.175165	13.2	1	0	0	1	1	1	0	0	0	1	1	0	0	0	0	0	0	0	0	0	0	0	0
253	64	1	4.91	4.15	14.6	41.9	207	101	34.8	35.2	12.7	0.69	88.3	21	12	94	56	165	75	6.3	1.8743	1.5268	1770	0.2	0.0412429	14.8	1	1	0	1	0	0	0	0	0	0	0	0	0	0	0	0	0	0	0	1	0	0	0
254	78	1	5.09	4.63	14	41	223	88.6	34.1	30.2	15.1	0.55	106.9	20	21	62	179	254	65	9.2	1.52655	-0.124384	1788	0.2	0.0408277	14.2	0	1	1	0	0	0	0	0	0	0	0	1	0	0	0	0	1	1	0	1	1	1	0
255	75	1	3.24	4.18	13.7	41.1	218	98.3	33.3	32.8	18.1	0.86	66.3	18	11	52	84	161	125	5.8	1.86716	0.732068	1681	-1.2	-0.260559	12.5	1	0	0	1	0	0	0	0	0	0	0	0	0	0	0	0	0	0	0	0	0	0	0
256	46	1	7.25	5.3	15.4	45.7	231	86.2	33.7	29.1	18.3	0.84	78.2	18	26	53		149		7.1	0.702962	-1.22233	1756	0.6	0.124715	16	1	0	0	1	0	0	0	0	0	0	0	0	0	0	0	0	0	0	0	0	0	0	0
257	56	1	11.94	4.93	15.2	45.8	223	92.9	33.2	30.8	16.1	0.67	94.7	23	20						1.2915	0.672007	1563	-0.3	-0.0700576	14.9	0	1	0	0	0	0	0	0	0	0	0	0	0	0	0	0	0	0	0	0	1	0	0
258	81	1	6.55	4.64	15.4	44.7	161	96.3	34.5	33.2	10.9	1.31	40.9	28	19	36		166		5.5	3.23177	2.87414	1793	-3.9	-0.793921	11.5	1	1	0	1	1	0	0	0	0	0	0	0	0	0	0	0	0	0	0	0	0	0	0
259	67	1	5.73	4.92	15.3	45.7	170	92.9	33.5	31.1	15.7	1.04	55.6	21	23	38	88	146	100	7.3	1.72576	0.891624	1743	1.2	0.251291	16.5	0	1	0	0	0	0	0	0	0	0	0	0	0	0	0	0	1	0	1	0	1	0	1
260	72	1	4.59	4.6	13.8	41.5	179	90.2	33.3	30	21.4	1	56.9	22	30	39	74	128	75	7.5	1.61563	0.430818	1749	2.4	0.500858	16.2	1	1	0	1	1	0	0	0	1	0	1	0	0	0	0	0	1	1	0	1	0	1	0
261	85	1	5.2	4.2	12.4	37.6	143	89.5	33	29.5	19.4	0.67	84	38	22	41		131		8.6	4.81565	4.43185	1798	-1.9	-0.385706	10.5	0	1	0	0	0	0	0	0	0	0	0	0	0	0	0	0	1	1	0	1	0	1	0
262	62	1	7.26	4.99	15.6	45.7	195	91.6	34.1	31.3	11	0.92	65	13	13	55		189		7.2	1.14638	-0.815152	1672	0	0	15.6	1	1	0	1	1	0	0	0	0	0	0	0	0	0	0	0	0	1	0	1	1	1	0
263	69	1	3.5	5.31	17.5	50.6	211	95.3	34.6	33	13.1			27	21	83	112	213	90	6.6	1.92673	1.59214	1764	1.8	0.372449	19.3	1	1	0	1	1	0	0	0	0	0	0	0	0	0	0	0	0	0	1	0	1	0	0
264	72	1	4.26	4.42	13.9	42.8	248	96.8	32.5	31.4	13.8	0.68	86.7	19	15	50	111	200	195	7.2	1.42426	-0.157906	1765	-0.7	-0.144759	13.2	0	1	1	0	0	0	0	0	0	0	0	0	0	0	0	0	1	1	0	0	0	1	0
265	51	1	4.11	5.23	14.5	42.9	237	82	33.8	27.7	9.4	0.75	86	14	21	38		203		10.7	0.657416	-2.15976	1561	1.7	0.397502	16.2	0	1	1	0	0	0	0	0	0	0	0	1	0	0	0	0	0	0	0	1	1	0	0
266	65	1	6.76	3.68	13	37.6	146	102.2	34.6	35.3	8.7	0.82	72.7	26	19	66	61	142	75	5.6	2.65557	2.7736	1733	-2.4	-0.505482	10.6	1	0	0	0	1	0	0	0	1	0	1	0	0	0	0	0	0	0	0	0	0	0	0
267	69	1	7.07	4.79	14.6	43.3	182	90.4	33.7	30.5	24.2	0.81	72.5	16	12	54	97	166	75		1.75108	0.61713	1800	0.8	0.162222	15.4	1	1	0	1	0	0	0	0	0	0	0	0	0	0	0	0	1	0	0	1	1	0	0
268	69	1	5.56	4.76	15.2	43.7	264	91.8	34.8	31.9	27.3	1.2	47.1	64	84			232			1.8251	2.18078	1591	1.2	0.275299	16.4	1	1	1	1	1	0	0	0	0	0	0	1	0	0	0	0	1	0	1	0	1	0	0
269	68	1	7.39	4.45	14.1	41.1	315	92.4	34.3	31.7	19.1	0.69	86.7	19	26					5.9	0.804387	-2.464	1687	1.7	0.367813	15.8	1	0	0	1	1	0	0	0	0	1	1	0	0	0	0	0	0	0	0	0	0	0	0
270	59	1	7.75	5.11	15.8	46.6	212	91.2	33.9	30.9	9.9	0.79	77.9	18	26	40	149	223	170	6.5	0.982431	-0.880334	1737	1.1	0.231146	16.9	1	1	1	1	1	0	0	0	0	0	0	1	0	0	0	0	0	0	0	0	0	0	0
271	75	1	7.16	4.2	13.7	40.4	208	96.2	33.9	32.6	18.6	0.84	68	20	14						1.92736	0.956547	1704	-1.3	-0.278462	12.4	0	1	0	0	0	0	0	0	0	0	0	0	0	0	0	0	0	0	0	0	0	0	0
272	55	1	6.29	5.09	16.9	46.6	182	91.6	36.3	33.2	13.1	0.92	67.3	30	42	53		243		6.9	1.3989	1.25465	1729	-0.1	-0.0211105	16.8	1	1	1	0	0	0	0	0	0	0	0	1	0	0	0	0	0	0	0	0	1	0	0
273	49	1	9.82	4.94	15.8	46.1	241	93.3	34.3	32	12.5	0.91	70.4	18	25	45	121	191	125	6.6	0.73195	-1.32389	1788	0.7	0.142897	16.5	0	1	1	0	0	0	0	0	0	0	0	0	0	0	0	0	0	0	0	1	1	0	0
274	70	1	9.32	4.75	14.4	42.7	306	89.9	33.7	30.3	24.4	1.46	37.9	14	8	31		211		7.4	1.1323	-1.4716	1763	0.5	0.103517	14.9	1	1	1	1	1	0	0	0	0	0	0	1	0	0	0	0	0	0	0	1	0	0	0
275	61	1	7.93	4.97	15.6	46.5	365	93.6	33.5	31.4	8.1	0.52	121.9	16	12	49	251	346	230	6	0.771909	-2.67687	1808	-1.9	-0.383573	13.7	1	0	1	1	0	0	0	0	0	0	0	0	1	0	0	1	0	0	0	0	0	0	0
276	33	1	7.03	5.33	16.2	46.8	201	87.8	34.6	30.4	16	0.62	120	14	15	41	139	201	105	6.8	0.593472	-0.838814	1729	-0.1	-0.0211105	16.1	0	1	1	0	0	0	0	0	0	0	0	0	0	0	0	0	0	1	0	0	1	1	0
277	61	1	5.06	4.68	14.6	44	259	94	33.2	31.2	14.9	0.91	66.1	25	31	53	91	174	150	6.1	1.05752	-0.435595	1714	0.6	0.127771	15.2	1	0	1	0	0	0	0	1	0	0	1	1	0	1	0	1	0	0	0	0	0	0	0
278	65	1	4.12	4.15	13.3	39.7	188	95.7	33.5	32	20.3	0.84	70.8	22	18	58		209		5.7	1.79284	1.29047	1686	-0.9	-0.19484	12.4	1	0	1	1	1	0	0	0	0	0	0	1	0	0	0	0	0	0	0	0	0	0	0
279	63	1	6.9	5.25	17.6	51.2	196	97.5	34.4	33.5	15	0.8	75.4	77	117	44	140	212	140	6.6	2.28814	3.66668	1786	-1.3	-0.265677	16.3	1	1	0	0	1	0	0	0	0	0	0	1	0	0	0	0	0	0	0	0	0	0	0
280	46	1	4.9	5.51	16.5	47.5	176	86.2	34.7	29.9	20.8	0.75	88.6	26	32	52	122	199	125	7.8	1.20128	1.19101	1586	0.3	0.0690416	16.8	1	1	1	1	0	0	0	0	0	0	0	0	0	0	0	0	0	0	0	1	1	0	0
281	73	1	7.97	4.91	15.3	44.7	207	91	34.2	31.2	11.4	0.79	73.3	24	20	47	109	168	60	7.4	1.89256	1.1728	1791	-1.1	-0.224176	14.2	1	1	0	1	0	0	0	0	0	0	0	0	0	0	0	0	1	0	0	1	0	0	0
282	74	1	8.01	4.6	14.3	41.5	160	90.2	34.5	31.1	16	0.84	68.3	19	25						1.7575	0.404443	1582	0.9	0.207649	15.2	1	1	1	1	0	0	0	0	0	0	0	0	1	0	1	1	0	0	0	0	0	0	0
283	49	1	5.7	5.15	15.3	45.3	228	88	33.8	29.7	14.3	0.48	141.7	23	35						0.835517	-0.537225	1687	1.8	0.389449	17.1	0	1	1	0	0	0	0	0	0	0	0	1	1	0	1	1	1	0	0	0	0	0	0
284	73	1	7.82	4.73	14.5	42.3	234	89.4	34.3	30.7	25.1	1.02	55.4	15	17	31	83	134	100	7.6	1.13494	-1.33818	1753	-3.3	-0.687108	11.2	1	1	0	1	1	0	0	0	0	1	1	0	0	0	0	0	0	1	0	1	0	1	0
285	58	1	5.45	4.83	15.4	46	203	95.2	33.5	31.9	16.3	0.82	75.2	18	19	43	80	137	70	6.5	1.17985	-0.0910192	1736	0.8	0.168203	16.2	0	1	1	0	0	0	0	0	0	0	0	1	0	0	0	0	0	0	0	1	0	0	0
286	60	1	5.9	5.2	15.8	46.6	267	89.6	33.9	30.4	16.9	0.89	68.1	15	23	61		230		7	0.702858	-2.53674	1734	0.3	0.0631488	16.1	1	1	1	0	1	0	0	0	0	0	0	1	0	0	0	0	0	1	0	1	1	1	0
287	25	1	7.75	5.43	15.9	45.6	216	84	34.9	29.3	7.6	0.58	139.8	61	97	38	116	198	220		0.716853	2.51695	1506	1.4	0.339309	17.3	1	1	1	0	0	0	0	0	0	0	0	1	0	0	0	0	0	0	0	1	0	0	0
288	86	1	4.76	4.63	13.9	41.3	198	89.2	33.7	30	18.3	0.92	59.2	26	26	38	85	158	175	8.4	2.21473	1.21029	1652	-0.4	-0.0883777	13.5	1	1	0	0	1	0	0	0	0	0	0	0	0	0	0	0	0	1	0	1	1	1	0
289	38	1	9.92	5.23	15.5	45.7	252	87.4	33.9	29.6	13.9	0.53	136.8	18	35	36	112	214	330	5.9	0.458798	-2.19484	1812	1	0.201435	16.5	1	1	0	1	0	0	0	0	0	0	0	0	0	0	0	0	0	0	0	1	1	0	0
290	88	1	4.89	4.76	15.1	44.5	146	93.5	33.9	31.7	16.6	1.05	50.9	23	19	50	86	158	110	6.3	3.18039	2.16059	1654	0.2	0.0441354	15.3	1	1	1	0	1	1	0	0	0	0	0	1	0	0	0	0	0	1	0	1	0	0	0
291	72	1	4.32	4.24	13.5	40.3	160	95	33.5	31.8	16.1	0.56	107.2	27	19	49	84	142	45	6.2	2.7874	2.71031	1757	2.1	0.436255	15.6	1	1	1	1	1	0	1	0	0	1	1	1	0	0	0	0	0	0	0	0	0	0	0
292	53	1	5.18	5.63	17.3	50	226	88.8	34.6	30.7	13.9	0.83	76.1	29	31	31		190		5.9	1.22147	0.900505	1796	1.1	0.223552	18.4	1	1	1	1	1	0	0	0	0	0	0	0	0	0	0	0	0	0	0	1	0	0	0
293	63	1	4.21	5.09	15.2	45.4	271	89.2	33.5	29.9	14.8	0.66	93.1	27	27	72	110	193	55	5.5	1.20796	0.0095106	1759	-0.3	-0.0622513	14.9	0	0	1	0	0	0	0	0	0	0	0	1	0	0	0	0	0	0	0	0	0	0	0
294	65	1	5.65	4.85	14.5	43.5	217	89.7	33.3	29.9	15.7	0.79	75.8	37	59	43	87	170	200	6.8	1.44288	0.993515	1785	0	0	14.5	1	1	1	1	1	0	0	0	0	0	0	1	0	0	0	0	0	0	0	1	1	0	0
295	72	1	6.18	5.33	16.6	49.1	225	92.1	33.8	31.1	14.5	0.67	88.1	22	20	38		160		6.1	1.57419	0.413748	1764	-0.1	-0.0206916	16.5	0	0	1	0	0	0	0	0	0	0	0	1	1	0	0	0	0	0	0	0	0	0	0
296	69	1	7.22	4.55	14.7	41.9	281	92.1	35.1	32.3	22.7	0.6	100.6	24	27						1.13415	-0.759405	1629	0.4	0.0896255	15.1	1	0	0	0	1	0	0	0	0	0	0	0	0	0	0	0	0	0	0	0	0	0	0
297	63	1	4.1	4.54	14.4	43.2	150	95.2	33.3	31.7	14.3	0.73	83.4	32	43	46		133		6.8	2.04958	2.10628	1762	0.7	0.145006	15.1	1	1	1	0	0	0	0	0	0	0	0	1	0	0	0	0	0	0	0	1	1	0	0
298	52	1	4.14	4.65	14.1	40.8	214	87.7	34.6	30.3	9.7	0.79	80.8	19	19	43		175		10	1.05917	-0.0186831	1753	0.2	0.0416429	14.3	0	1	0	0	0	0	0	0	0	0	0	0	0	0	0	0	0	0	0	0	0	0	0
299	64	1	5.2	4.24	12.9	38.1	273	89.9	33.9	30.4	14.2	0.9	66	25	23	53	124	202	125	6.1	1.22206	-0.0906093	1716	-0.5	-0.106352	12.4	1	0	0	1	1	0	0	0	0	0	0	0	0	0	0	0	0	0	0	0	0	0	0
300	68	1	5.63	4.96	15.3	44.8	181	90.3	34.2	30.8	21.3	0.96	60.4	20	18	47	99	162	80	6.1	1.77102	0.939918	1767	-0.1	-0.0206565	15.2	1	1	1	1	1	0	0	0	0	0	0	1	0	0	0	0	0	0	0	0	1	0	0
301	61	1	4.54	4.45	13.9	41.1	189	92.4	33.8	31.2	12	0.78	78.2	19	18	57	171	250	110	5.6	1.44539	0.539451	1795	0.9	0.183008	14.8	1	0	1	1	1	0	0	0	0	0	0	1	0	0	0	0	0	0	0	0	0	0	0
302	64	1	5.13	4.36	14.1	42.7	178	97.9	33	32.3				20	10					6.4	2.274	2.16949	1771	0.4	0.0824393	14.5	0	1	0	0	0	0	0	0	0	0	0	0	0	0	0	0	0	0	0	0	0	1	0
303	74	1	5.05	3.89	13.1	38.6	282	99.2	33.9	33.7	11.6	0.84	68.3	23	15	62	115	199	110	5.6	1.55835	0.185371	1779	-0.1	-0.0205171	13	1	1	1	1	1	0	0	0	0	0	0	1	0	0	0	0	0	0	0	1	0	0	0
304	49	1	4.81	5.16	15.7	47.4	263	91.9	33.1	30.4		1.16	54	21	28	58	100	173	75		0.739402	-1.1758	1675	-0.1	-0.021791	15.6	1	0	0	1	0	0	0	0	0	0	0	0	0	0	0	0	0	0	0	0	0	0	0
305	83	1	4.34	4.24	12.8	38.9	240	91.7	32.9	30.2	17	0.57	100.9	20	11	63		184		6.5	2.08545	0.862871	1791	-0.8	-0.163037	12	0	1	0	0	0	0	0	0	0	0	0	0	0	0	0	0	0	0	0	1	0	1	0
306	68	1	4.59	4.2	14.1	40.9	247	97.4	34.5	33.6	19.3	0.62	97.5	25	27	64	156	246	130		1.32456	0.0567054	1690	0.4	0.0863905	14.5	1	1	1	0	1	0	0	0	0	0	0	1	0	0	0	0	0	0	1	0	1	1	0
307	54	1	6.54	5.25	16.5	48.4	213	92.2	34.1	31.4	13.4	0.66	97.3	19	22	76	121	228	155	5.4	1.02697	-0.29389	1782	-0.9	-0.184343	15.6	1	0	0	0	1	0	0	0	0	0	0	0	0	0	0	0	0	0	0	0	0	0	0
308	72	1	3.69	4.79	14	43	260	89.8	32.6	29.2	13.6	0.86	67.1	25	28	81	102	194	55	6.5	1.30834	-0.25003	1614	-1.1	-0.248761	12.9	0	1	0	0	0	0	0	0	0	0	0	0	0	0	0	0	0	0	0	0	0	0	0
309	75	1	7.27	5.2	16.2	46.8	205	90	34.6	31.2	20.7	0.94	60.1	30	47	59	126	202	85	7.4	1.60096	0.615692	1778	1.1	0.225816	17.3	1	1	1	1	0	0	0	0	0	0	0	1	0	0	0	0	0	1	0	0	1	0	0
310	61	1	4.75	4.22	12.8	39	258	92.4	32.8	30.3	18.1	0.68	90.9	23	19	55	110	175	50	6.8	1.24756	0.144593	1461	-1.2	-0.299795	11.6	1	1	0	1	0	0	0	0	0	0	0	0	0	0	0	0	0	0	0	0	1	0	0
311	71	1	5.92	4.28	14.2	41.5	139	97	34.2	33.2	18.4	0.58	103.6	16	26					7	1.60279	-0.155249	1799	-0.3	-0.0608671	13.9	1	1	1	1	0	1	0	1	1	0	1	1	0	0	0	0	0	1	0	1	0	1	0
312	55	1	7.08	5.17	15.2	44.5	259	86.1	34.2	29.4	19.4	0.68	93.7	22	32	73		230		8.2	0.825868	-1.13826	1595	-0.1	-0.022884	15.1	1	1	1	1	1	0	0	0	0	0	0	1	0	0	0	0	0	0	0	0	1	0	0
313	59	1	6.64	4.83	15.1	44.4	194	91.9	34	31.3	17.2	0.71	87.6	20	29	33	106	161	110		1.12949	-0.24793	1712	-0.2	-0.0426402	14.9	1	0	1	0	1	0	0	0	0	0	0	1	0	0	0	0	0	0	0	0	0	0	0
314	68	1	4.43	4.84	16.3	46.8	174	96.7	34.8	33.7	13.9	0.88	66.5	21	24	54		176		7.5	1.67523	0.734505	1771	-2	-0.412196	14.3	1	1	1	1	1	0	0	0	0	0	0	1	0	0	0	0	0	0	0	1	0	0	0
315	54	1	5.73	5.05	15.8	45.6	232	90.3	34.6	31.3	8.2	0.83	75.7	16	19	43		156		6.1	0.854376	-1.20193	1757	1.1	0.228515	16.9	1	1	1	1	1	0	0	0	0	0	0	1	0	1	0	1	0	0	0	0	1	0	0
316	66	1	9.78	5.08	15.5	46.1	207	90.7	33.6	30.5	15.8	1.11	52	14	17	40	135	211	180	6.5	1.08262	-1.19714	1770	-6.3	-1.29915	9.2	1	1	1	1	0	0	0	0	0	1	1	1	0	0	0	0	0	0	0	1	0	0	0
317	78	1	6.19	5.05	16.5	48	138	95	34.4	32.7	17.8	0.86	65.5	28	22	57	139	212	80	7	3.37413	2.99494	1611	-1.5	-0.339851	15	0	1	1	0	0	0	0	0	0	0	0	1	0	0	0	0	0	0	0	1	0	0	0
318	68	1	5.15	4.56	13.4	39.1	222	85.7	34.3	29.4	19.4	0.55	111.2	20	19	36	100	178	210	6.5	1.40543	0.0937834	1757	0.6	0.124644	14	1	1	0	1	1	1	0	0	0	0	0	0	0	0	0	0	0	0	0	1	1	0	0
319	62	1	7.62	4.41	13.8	41.1	247	93.2	33.6	31.3	13.5	0.77	79	12	17						0.730553	-2.68789	1701	0.8	0.171664	14.6	1	1	1	0	1	0	0	0	0	0	0	1	0	0	0	0	0	1	0	0	1	1	0
320	53	1	8.34	5.39	16.5	47.8	237	88.7	34.5	30.6	15.5	0.79	80.3	18	34	41	130	229	290	10	0.690336	-1.86686	1614	-1.2	-0.271375	15.3	0	1	0	0	0	0	0	0	0	0	0	0	0	0	0	0	0	1	0	1	0	0	0
321	45	1	7.8	5.37	17.1	48.4	228	90.1	35.3	31.8	14.1	1	65.1	19	23	41	151	227	175	10.6	0.781929	-0.652794	1799	-3.4	-0.689828	13.7	1	1	0	1	1	0	0	0	0	0	0	0	0	0	0	0	0	0	0	0	1	0	0
322	74	1	4.34	4.14	13.3	39.2	167	94.7	33.9	32.1	26.7	1.19	46.6	23	17	64	122	200	70	6	2.47183	2.00504	1762	0.6	0.124291	13.9	1	1	1	1	1	0	0	0	0	0	0	1	0	0	0	0	0	0	0	1	0	1	0
323	82	1	4.06	4.63	14.8	44.6	106	96.3	33.2	32	15.6	1.05	51.9	17	13	58	130	214	130	8.4	3.64742	2.12817	1750	-1.6	-0.333714	13.2	1	1	1	1	1	0	0	0	0	0	0	1	1	0	0	0	1	1	0	1	0	1	0
324	74	1	4.74	4.61	14.4	42.2	159	91.5	34.1	31.2	16.7	0.75	77.3	20	21	52	116	182	70	7.5	2.03121	1.02762	1804	0.9	0.182095	15.3	0	1	1	0	0	0	0	0	0	0	0	1	0	0	0	0	1	0	0	1	1	0	0
325	63	1	5.05	4.3	13.3	39.5	200	91.9	33.7	30.9	15.1	1	59.1	17	17						1.29878	-0.10036	1576	-0.8	-0.185279	12.5	1	1	0	1	1	0	0	0	0	0	0	0	0	0	0	0	0	0	0	1	1	0	0
326	59	1	10.46	4.87	15.9	45.5	226	93.4	34.9	32.6	15.7	0.97	62.2	28	50						1.03375	-0.231023	1562	0.9	0.210307	16.8	1	1	0	0	1	0	0	1	0	0	1	0	0	0	0	0	0	0	0	0	0	0	0
327	73	1	7.97	5.02	15.8	47.2	234	94	33.5	31.5	12.2	1.12	50	22	25	32	73	152	235	6.5	1.37265	-0.194539	1785	-1	-0.204482	14.8	1	0	1	1	0	0	0	0	0	0	0	1	0	0	0	0	0	0	0	1	0	0	0
328	58	1	6.6	4.47	14	41.6	284	93.1	33.7	31.3	7.5	0.57	111.9	21	14	44	104	205	285	5.7	1.14621	-0.167502	1673	1.5	0.327256	15.5	1	1	0	0	1	0	0	0	0	0	0	0	0	1	0	1	0	0	0	0	0	0	0
329	76	1	7.98	4.25	14	40.1	200	94.4	34.9	32.9	18	1.45	37.3	24	24	28	61	152	315	6.5	1.86161	0.934161	1760	1.1	0.228125	15.1	1	1	1	0	1	0	0	0	0	0	0	1	0	0	0	0	0	0	0	1	0	1	0
330	57	1	6.06	4.69	14.7	42.9	230	91.5	34.3	31.3		0.72	87.1	20	29	48	145	219	130		0.920403	-0.89593	1554	0.9	0.21139	15.6	1	1	1	1	0	0	0	0	0	0	0	0	0	0	0	0	0	0	0	0	1	0	0
331	81	1	5.12	4.55	14.3	43.6	159	95.8	32.8	31.4	20.2	0.93	59.5	19	18	50		182		6.2	2.28142	1.07945	1779	-1.5	-0.307757	12.8	1	1	0	0	0	0	0	0	0	0	0	0	0	0	0	0	0	0	1	0	0	0	0
332	76	1	5.93	4.43	14.5	42.7	209	96.4	34	32.7	12.1	0.63	92.8	28	23	62		183		6.2	2.12306	1.62803	1725	-1.5	-0.317391	13	1	1	0	1	1	0	0	0	0	0	0	0	0	0	0	0	0	0	0	0	0	0	0
333	89	1	5.13	3.39	11.3	34.2	222	100.9	33	33.3	27.7	1.42	36.5	25	14	54	90	169	125	6.6	2.67863	1.82026	1749	-1.4	-0.292167	9.9	1	1	1	1	0	0	0	0	0	0	0	1	0	0	0	0	0	0	0	0	0	0	0
334	65	1	6.69	4.27	15.3	44.3	302	103.7	34.5	35.8	8.9	0.65	93.8	32	19	83	69	166	70		1.58008	1.0038	1786	0.3	0.0613102	15.6	1	0	0	1	0	0	0	0	0	0	0	0	0	0	0	0	0	0	0	0	0	0	0
335	75	1	4.83	5.02	14.8	44.6	203	88.8	33.2	29.5	14	0.72	80.5	13	12	37		206		6.5	1.38649	-0.799067	1710	-2.1	-0.448246	12.7	0	1	1	0	0	0	0	0	0	0	0	1	0	0	0	0	0	0	0	1	0	0	0
336	68	1	4.77	4.04	13.8	40.9	184	101.2	33.7	34.2	14.8	0.71	84.1	24	23	54	100	176	110	5.9	1.84943	1.30728	1812	-0.1	-0.0201435	13.7	1	1	0	1	1	0	0	0	0	0	0	0	0	0	0	0	0	0	0	0	0	0	0
337	56	1	6.14	4.5	14.3	41.4	310	92	34.5	31.8		0.77	81.3	36	70	41	118	198	195	8.1	0.777284	-1.1594	1756	1.3	0.270216	15.6	0	1	1	0	0	0	0	0	0	0	0	1	0	0	0	0	0	1	0	1	1	0	0
338	74	1	4.81	4.39	13.4	41.3	170	94.1	32.4	30.5	26.9	0.8	72	41	27	59	124	205	110		3.43467	3.91619	1733	0.2	0.0421235	13.6	1	0	1	0	1	0	0	0	0	0	0	1	0	0	0	0	0	0	0	0	0	0	0
339	58	1	9.34	5.12	16.5	48.9	243	95.5	33.7	32.2		0.52	123.7	14	13	47		194		8.1	0.926783	-1.30861	1743	0	0	16.5	0	1	0	0	0	0	0	0	0	0	0	0	0	0	0	0	0	1	0	1	1	0	0
340	59	1	5.9	3.84	12	35.3	161	91.9	34	31.3	16.1	1.55	37.3	24	34	50	83	214	405	7.1	1.50834	0.939548	1746	-1	-0.209049	11	1	1	1	0	1	1	1	0	0	0	0	1	0	0	0	0	0	0	0	0	0	0	0
341	77	1	3.54	4.6	14.2	42.6	158	92.6	33.3	30.9		0.64	90.9	17	16	72		222		6.8	2.0712	0.776889	1728	-1.7	-0.359086	12.5	1	1	0	0	0	0	0	0	0	1	1	0	0	0	0	0	0	1	0	0	0	1	0
342	66	1	8.13	5.17	15.5	46.4	282	89.7	33.4	30	19.9	0.64	95	19	32	27	107	152	90	6.6	0.786092	-2.28528	1748	-3.1	-0.647311	12.4	1	0	1	1	1	0	0	0	0	0	0	0	0	0	0	0	0	0	0	0	0	0	0
343	74	1	7.1	4.22	13	39	213	92.4	33.3	30.8	20	0.82	70.1	19	21	33	99	155	115	6.8	1.44044	-0.20085	1777	-0.6	-0.123241	12.4	0	1	0	0	0	0	0	0	0	0	0	0	0	0	0	0	0	0	0	1	0	0	0
344	72	1	6.49	4.52	13.5	40.3	183	89.2	33.5	29.9	20.4	0.72	81.4	28	37	49	111	175	75	6.4	1.81108	1.14519	1639	0.6	0.133618	14.1	1	1	0	1	0	0	0	0	0	0	0	0	0	0	0	0	0	0	0	1	0	0	0
345	69	1	5.94	4.87	14.5	43.5	184	89.3	33.3	29.8	19.8	1.5	36.9	15	14	35	119	181	135	7.9	1.50334	-0.0498637	1617	-2.3	-0.519171	12.2	1	1	1	1	1	0	0	0	0	0	0	1	0	0	0	0	1	0	0	1	0	0	0
346	66	1	5.63	4.14	12.1	37.4	234	90.3	32.4	29.2	13.3	0.62	98.3	16	10	47	74	144	115	5.5	1.42708	0.0457734	1791	0.9	0.183417	13	1	1	1	0	0	0	0	0	0	0	0	0	0	0	0	0	1	0	0	1	0	0	0
347	42	1	8.57	5.86	18	51.3	269	87.5	35.1	30.7	15.8	0.9	74.5	39	64	58	138	250	270	5.5	0.761152	0.158042	1778	-2.4	-0.492688	15.6	1	1	1	1	1	0	1	0	0	0	0	0	0	0	0	0	0	0	0	0	0	0	0
348	52	1	12.94	3.55	9.9	31	375	87.3	31.9	27.9	9.8	0.7	92.2	9	16					6.5	0.312	-6.30905	1645	1.7	0.377204	11.6	0	1	0	0	0	0	0	0	0	0	0	0	0	0	0	0	0	1	0	0	0	0	0
349	83	1	5.49	4.07	12.4	37.5	182	92.1	33.1	30.5	20.5	1.02	53.4	18	16	46	117	184	105	6.7	2.0522	0.630681	1810	0.3	0.0604972	12.7	1	1	1	1	1	0	0	0	0	0	0	1	0	0	0	0	0	1	0	1	0	0	0
350	54	1	10	5.61	15.8	46.3	303	82.5	34.1	28.2	16.8	0.59	110	14	22	38	79	154	185	7.6	0.531946	-3.4408	1771	1.4	0.288538	17.2	0	1	1	0	0	0	0	0	0	0	0	1	0	0	0	0	1	1	0	0	1	1	0
351	75	1	4.92	4.96	14.9	44.5	188	89.7	33.5	30	7.9	0.55	108.1	17	16			149			1.69548	0.236889	1617	-0.1	-0.0225727	14.8	0	1	1	0	0	0	0	0	0	0	0	1	0	0	0	0	0	1	0	1	1	0	0
352	69	1	4.27	5.08	15.4	45.2	179	89	34.1	30.3	13.1	0.71	83.7	21	20	50	111	190	145	9.5	1.81009	1.00915	1786	-0.4	-0.0817469	15	1	1	1	0	0	0	0	0	0	0	0	1	0	0	0	0	0	1	0	1	1	1	1
353	74	1	6.78	4.53	13.7	40.5	153	89.4	33.8	30.2				18	30	45	94	166	135	6.8	1.58947	-0.104536	1667	2.7	0.591182	16.4	0	1	0	0	0	0	0	0	0	0	0	0	0	0	0	0	0	1	0	1	0	0	0
354	74	1	6.7	4.26	13.3	40	154	93.9	33.3	31.2	17.9	0.97	58.3	26	29	51		189		6	2.31999	1.78389	1680	-2.1	-0.45625	11.2	0	1	1	0	0	0	0	0	0	0	0	1	0	1	0	1	0	0	0	1	0	0	0
355	70	1	6.58	4.26	12.8	36.8	214	86.4	34.8	30	11.3	0.49	125.1	19	19	33	112	194	245		1.42581	-0.0186831	1477	0.6	0.148274	13.4	0	1	1	0	0	0	0	0	0	0	0	0	0	0	0	0	1	0	0	0	0	0	0
356	67	1	8.45	4.9	14.5	43.5	256	88.8	33.3	29.6	10.9	0.76	78.4	18	18	67		195		6.4	1.11038	-0.936885	1701	0	0	14.5	1	1	1	1	1	0	0	0	0	0	0	1	0	0	0	0	0	0	0	1	0	0	0
357	74	1	5.34	4.78	14.6	42.4	129	88.7	34.4	30.5	15.3	0.73	79.6	26	33	37		219		8.3	2.59632	1.97547	1575	0	0	14.6	0	1	1	0	0	0	0	0	0	0	0	1	0	0	0	0	0	0	0	1	0	0	0
358	69	1	5.17	4.36	13.7	40.6	174	93.1	33.7	31.4	12.4	0.67	89.2	27	29	50	95	176	155	8.2	1.98822	1.61259	1802	-0.4	-0.0810211	13.3	0	1	1	0	0	0	0	0	0	0	0	1	0	0	0	0	0	1	0	1	1	0	0
359	62	1	6.33	4.62	14.4	42	170	90.9	34.3	31.2	14.5	0.81	74.7	21	25	31		118		6.6	1.53176	0.724861	1764	0.2	0.0413832	14.6	0	1	1	0	0	0	0	0	0	0	0	1	0	0	0	0	1	0	0	1	1	1	0
360	79	1	5.32	3.34	11.1	31.1	203	93.1	35.7	33.2	12.1	0.69	83.1	24	23			149		5.9	1.9475	0.965281	1777	-0.5	-0.102701	10.6	1	1	1	0	1	0	0	0	0	0	0	0	0	1	0	1	1	0	0	1	0	0	0
361	72	1	4.22	4.41	13.2	40.5	186	91.8	32.6	29.9		0.97	58.8	18	15	59		143		6.6	1.79906	0.687758	1771	0.6	0.123659	13.8	1	1	1	1	0	0	0	0	0	0	0	1	1	0	0	0	0	0	0	1	1	0	0
362	77	1	9.49	4.43	14	42.6	339	96.2	32.9	31.6	26.6	0.89	63.3	17	11	35	127	188	130	5.9	1.16424	-1.73172	1764	-1.1	-0.227608	12.9	1	1	0	1	1	0	0	0	0	0	0	0	0	0	0	0	0	0	0	1	0	0	0
363	66	1	6.18	4.58	13.7	41.1	259	89.7	33.3	29.9	13.5	0.71	84.8	21	15	44	84	186	290	5.8	1.38171	0.144512	1589	0.7	0.160793	14.4	1	1	1	1	1	0	0	0	0	0	0	1	0	0	0	0	0	0	0	1	1	0	0
364	69	1	7.12	4.76	15.4	44.3	190	93.1	34.8	32.4	14.1	0.67	89.2	23	35	37		125		6.6	1.41185	0.146775	1753	-1.8	-0.374786	13.6	0	1	1	0	0	0	0	0	0	0	0	1	0	0	0	0	0	1	1	0	1	1	0
365	62	1	4.78	4.39	14.1	41	190	93.4	34.4	32.1	16.7	0.99	60	20	23	69	126	213	90	5.4	1.36083	0.287673	1733	-5.4	-1.13733	8.7	1	0	0	0	1	0	0	0	0	0	0	0	0	0	0	0	0	0	0	0	0	0	0
366	61	1	6.25	5.15	17.2	49.3	235	95.7	34.9	33.4	12.6	0.82	74.1	24	28	69	81	177	135	6	1.17732	-0.00413987	1729	-0.5	-0.105552	16.7	1	0	1	0	1	0	0	0	0	0	0	0	0	0	0	0	0	0	0	0	0	0	0
367	69	1	6.3	4.93	14.6	43.4	270	88	33.6	29.6	12.8	0.99	58.2	13	16	42	90	153	105	6.7	0.830556	-2.58043	1756	-0.1	-0.0207859	14.5	1	1	1	1	0	0	0	0	0	0	0	1	0	0	0	0	0	0	0	1	1	0	0
368	60	1	7.96	4.73	15.6	44.7	246	94.5	34.9	33	23.3	1.05	56.8	128	192	51	144	211	80	7.4	2.25307	4.31716	1722	-0.6	-0.127178	15	1	1	0	0	0	1	0	0	1	0	1	0	0	0	0	0	0	1	0	1	0	0	0
369	73	1	7.59	5	14.9	43.8	226	87.6	34	29.8	15.8	0.7	83.7	16	13	55		205		6.5	1.43338	-0.334955	1799	-0.7	-0.142023	14.2	1	1	1	0	0	0	0	0	0	0	0	1	0	0	0	0	0	0	0	1	1	0	0
370	26	1	5.35	5.24	16.4	48.4	239	92.4	33.9	31.3	15.1	0.65	122	23	32	46	200	267	105		0.442312	-0.556001	1736	0.8	0.168203	17.2	0	0	1	0	0	0	0	0	0	0	0	1	1	0	0	0	0	0	0	0	0	0	0
371	79	1	5.62	4.98	15.5	45.7	153	91.8	33.9	31.1	18.6	0.86	65.3	32	26	64	54	127	45	8.2	3.2404	3.05849	1755	-1	-0.207977	14.5	1	1	1	0	1	0	0	0	0	0	0	1	0	0	0	0	1	0	1	0	0	0	0
372	57	1	3.39	3.95	14.1	41.9	288	106.1	33.7	35.7		0.7	89.8	36	17	73	69	176	170		1.72807	2.06717	1562	-0.3	-0.0701024	13.8	0	1	0	0	0	0	0	0	0	0	0	0	0	0	0	0	0	0	0	0	0	0	0
373	80	1	5.6	4.32	14.4	41	130	94.9	35.1	33.3	14.5	0.66	86.9	34	38	57		183		6.1	3.39417	3.01663	1713	-1.3	-0.276999	13.1	0	1	0	0	0	0	0	0	0	0	0	0	0	0	0	0	0	0	0	0	0	0	1
374	62	1	8.64	4.67	14.9	44.5	255	95.3	33.5	31.9	13.9	1.71	33	26	35						1.06854	-0.410213	1701	0.9	0.193122	15.8	1	0	1	0	0	0	0	0	0	0	0	0	0	0	0	0	0	0	0	0	0	0	0
375	64	1	6.62	4.18	13.4	40.3	122	96.4	33.3	32.1				28	32			163			2.59659	2.53355	1785	0.7	0.143137	14.1	0	1	0	0	0	0	0	0	0	0	0	0	0	0	0	0	0	1	0	1	1	0	0
376	83	1	3.9	4.36	12	37.4	171	85.8	32.1	27.5	15.9	1.1	49.2	14	10	48		159		5.8	2.14887	0.512116	1737	-1.3	-0.273172	10.7	1	0	1	1	0	0	0	0	0	0	0	1	0	0	0	0	0	0	0	0	0	0	0
377	56	1	6.55	5.23	16.8	48.4	236	92.5	34.7	32.1		0.65	97.9	25	39	41	106	165	90		0.949913	-0.480744	1648	-0.5	-0.11074	16.3	1	1	0	1	0	0	0	0	0	0	0	0	0	0	0	0	0	1	1	0	1	0	0
378	74	1	11.82	4.85	15.8	45.3	160	93.4	34.9	32.6	15.8	0.88	64.9	47	37	53	109	177	75	7.3	3.57362	4.1489	1729	-2.8	-0.591093	13	1	1	0	1	1	0	0	0	0	0	0	0	0	0	0	0	0	0	0	1	1	0	0
379	72	1	5.72	4.64	14.1	41.2	181	88.8	34.2	30.4	11.2	0.7	84	18	15	33	76	121	60	6.4	1.84876	0.777758	1769	0.7	0.144432	14.8	1	1	1	1	0	1	0	0	0	0	0	1	0	0	1	1	0	1	0	1	0	0	0
380	61	1	5.26	4.05	13.8	38.4	173	94.8	35.9	34.1	25	1.61	35.4	15	17	37	100	161	120	5.6	1.28278	-0.240176	1734	-1.2	-0.252595	12.6	1	1	0	0	0	1	0	0	0	0	0	0	0	0	0	0	0	1	0	1	0	0	0
381	83	1	7.32	4.1	14.1	41.2	133	100.5	34.2	34.4	31.8	0.93	59.1	59	38	101	63	177	65	6.8	5.97292	5.71851	1775	-1.8	-0.370141	12.3	1	1	0	1	1	0	0	0	0	0	0	0	0	0	0	0	0	0	0	1	0	0	0
382	59	1	6.21	5.75	17.2	50.6	166	88	34	29.9	19.8	0.59	107.2	21	28	43	102	171	130	6.4	1.41054	0.570203	1741	-0.1	-0.020965	17.1	1	1	0	0	1	0	0	0	0	0	0	1	1	0	0	0	0	1	0	1	1	1	0
383	64	1	7.29	4.25	13.4	39	216	91.8	34.4	31.5	19.1	0.72	84.2	43	39	40	50	97	35	5.4	2.04015	2.59088	1785	0.1	0.0204482	13.5	1	1	0	1	1	0	0	0	0	0	0	0	0	0	0	0	1	1	0	0	1	1	0
384	71	1	10.85	4.68	14.9	45.4	275	97	32.8	31.8	14.8	0.71	83	24	17	52	66	126	40	6.1	1.50284	0.273842	1739	-0.9	-0.188902	14	1	1	0	1	1	0	0	0	0	1	1	0	0	0	0	0	0	0	0	1	0	1	0
385	53	1	7.35	4.97	14.6	42.2	244	84.9	34.6	29.4	14.8	0.89	70.5	19	15	37	114	179	140	5.8	1.0656	-0.0859055	1573	0.9	0.208837	15.5	1	1	1	1	1	0	0	0	0	0	0	0	0	0	0	0	0	0	0	0	1	1	0
386	72	1	6.69	4.56	14.6	43	201	94.3	34	32	12.6	0.82	70.6	22	32	38	78	145	145	6.5	1.39311	-0.0942595	1729	-1.1	-0.232215	13.5	1	1	1	0	0	0	0	0	0	0	0	0	0	0	0	0	0	0	0	1	1	0	0
387	58	1	5.5	4.79	14.2	42.5	286	88.7	33.4	29.6	19.7	0.74	84.1	21	24	77	107	208	120	6.5	0.869312	-1.2815	1763	3.9	0.807431	18.1	1	1	0	1	1	0	0	0	0	0	0	0	0	0	0	0	1	0	0	0	1	0	0
388	76	1	8.23	3.92	12.5	37.2	190	94.9	33.6	31.9	16.7	0.82	69.5	15	17			210			1.45521	-0.546176	1792	0.4	0.0814732	12.9	1	1	0	0	1	0	0	0	0	0	0	0	0	0	0	0	0	0	0	1	0	0	0
389	63	1	6.76	4.82	14.6	44.2	187	91.7	33	30.3	16.4	0.49	128.9	18	15			195		6.9	1.56576	0.669758	1777	-0.9	-0.184862	13.7	1	1	1	1	1	0	0	0	0	0	0	1	0	0	0	0	1	1	0	1	0	1	0
390	70	1	5.96	5.12	16.1	47.3	212	92.4	34	31.4	11.7	0.74	79.7	20	21	41	116	194	185		1.44106	0.0736165	1708	-1.4	-0.29918	14.7	0	0	1	0	0	0	0	0	0	0	0	1	0	1	0	1	0	0	0	0	0	0	0
391	43	1	9.1	5.56	16.7	49.1	274	88.3	34	30	8.9	0.8	84.1	32	70	34		206		7.5	0.600232	-1.10031	1793	-0.7	-0.142499	16	1	1	0	1	1	0	0	0	0	0	0	0	0	0	0	0	0	1	0	1	0	1	0
392	43	1	10.49	5.6	16.4	48.5	250	86.6	33.8	29.3	10.5	0.69	98.9	84	179	44		218		7.6	1.07989	2.27931	1741	-0.1	-0.020965	16.3	1	1	1	1	1	0	0	0	0	1	1	1	0	0	0	0	1	0	1	0	1	0	0
393	69	1	6.08	5.05	15.3	45.9	253	90.9	33.3	30.3	18.1	0.67	89.2	28	22	48	126	201	135		1.62808	0.924938	1755	1.3	0.27037	16.6	0	0	1	0	0	0	0	0	0	0	0	1	0	0	0	0	0	0	0	0	0	0	0
394	73	1	6.66	4.47	14.9	42.3	156	94.6	35.2	33.3	16.6	0.85	67.6	19	24						1.81487	0.558087	1533	1.2	0.285714	16.1	1	1	1	0	1	0	0	0	0	0	0	1	0	0	0	0	0	0	0	1	0	0	0
395	68	1	6.18	5.4	16.6	48	226	88.9	34.6	30.7	15.8	0.75	79.2	20	23	60	114	194	100	5.9	1.25478	-0.360327	1772	-1.3	-0.267777	15.3	1	1	0	1	0	0	0	0	0	0	0	0	0	0	0	0	0	0	0	1	0	1	0
396	61	1	5.42	5.37	16.3	48	230	89.4	34	30.4	12.4	1.1	53.7	33	58	37	122	217	290	5.6	1.14922	0.221652	1750	0.3	0.0625714	16.6	1	0	0	1	1	1	1	0	1	0	1	0	0	0	0	0	0	0	0	0	0	0	0
397	50	1	5.7	5.2	14.9	44.4	188	85.4	33.6	28.7				44	78	51	141	221	145	6.3	1.32501	1.82353	1633	1.2	0.268218	16.1	1	1	1	0	0	0	0	0	0	0	0	1	1	0	0	0	0	0	0	0	0	0	0
398	76	1	6.12	3.29	10.7	32.1	207	97.6	33.3	32.5				11	10						1.27713	-1.34169	1785	0.8	0.163585	11.5	1	1	1	0	1	0	0	0	0	0	0	1	0	0	0	0	0	0	0	1	0	0	0
399	66	1	6.85	5.12	14.9	42.7	227	83.4	34.9	29.1	13.3	0.71	84.8	21	29	60		180		6.4	1.13381	-0.597979	1778	-0.5	-0.102643	14.4	1	1	1	1	0	0	0	0	0	0	0	1	0	0	0	0	0	0	0	1	1	0	0
400	59	1	4.62	3.9	10.6	32.8	428	84.1	32.3	27.2	7.4	0.57	111.3	34	30	62	95	170	65	6.5	0.85571	-1.87459	1691	3.4	0.733885	14	1	1	0	1	1	0	0	0	0	0	0	0	0	0	0	0	0	1	0	1	0	0	0
401	65	1	3.59	4.76	15.2	44.6	205	93.7	34.1	31.9	13.9	0.8	74.7	28	29						1.64861	1.23643	1801	-0.7	-0.141866	14.5	1	0	0	1	1	0	0	0	0	0	0	0	0	0	0	0	0	0	0	0	0	0	0
402	78	1	6.82	5.35	16.5	48.7	277	91	33.9	30.8	17.2	0.72	79.6	14	18	35	123	181	115	6.7	0.929194	-2.57146	1792	1.3	0.264788	17.8	1	1	0	0	1	0	0	0	0	0	0	0	0	0	0	0	1	0	0	0	0	0	0
403	70	1	11.56	4.5	13.7	41.9	221	93.1	32.7	30.4	16.4	0.64	93.4	15	18	48	73	137	80	5.8	1.11985	-1.21849	1666	-1.6	-0.35054	12.1	0	1	0	0	0	0	0	0	0	0	0	0	0	0	0	0	0	0	0	1	0	0	0
404	59	1	4.36	4.6	14.2	40.1	245	87.2	35.4	30.9	11.6	0.58	109.2	19	20					7	1.02312	-0.67927	1540	0.5	0.118506	14.7	1	1	1	0	0	0	0	0	0	0	0	1	1	0	0	0	0	0	0	1	0	0	0
405	39	1	9.74	5.74	17.5	50.5	194	88	34.7	30.5	16.6	0.79	87.7	50	80	32		220		13.2	1.1238	2.30406	1749	-1.6	-0.333905	15.9	1	1	1	0	0	0	0	0	0	0	0	1	0	0	0	0	0	0	0	1	1	0	0
406	77	1	4.54	5.05	15.5	45.3	182	89.7	34.2	30.7	19.5	0.81	70.2	23	15	47	146	228	175	6	2.51247	1.98537	1772	-0.5	-0.102991	15	1	0	1	0	0	0	0	0	0	0	0	1	0	0	0	0	0	0	0	0	0	0	0
407	83	1	8.22	4.49	13.6	40.1	143	89.3	33.9	30.3	14.1	0.83	66.9	26	19						3.46209	2.8276	1603	-1.9	-0.432626	11.7	1	1	1	1	0	0	0	0	0	0	0	1	0	0	0	0	1	0	0	1	0	1	0
408	65	1	4.11	4.84	14.7	44.4	200	91.7	33.1	30.4	11.9	0.63	97.1	16	19	45	125	184	70	7.7	1.19296	-0.625934	1761	0.4	0.0829074	15.1	1	1	1	1	1	0	1	0	0	0	0	1	0	0	0	0	1	0	0	1	0	0	0
409	70	1	6.49	4.55	13.4	41.1	269	90.3	32.6	29.5	12.2	0.67	88.8	19	16	26	97	147	120	7.6	1.23606	-0.664983	1799	1.3	0.263758	14.7	1	1	1	0	1	0	0	0	0	0	0	1	0	0	0	0	0	0	0	1	0	0	0
410	79	1	5.28	3.68	11.8	35.8	160	97.3	33	32.1	33.4	1.86	28.1	34	52	69	88	169	60	5.4	2.32801	1.84932	1760	0.5	0.103693	12.3	1	0	1	0	1	0	0	0	0	0	0	1	0	0	0	0	0	0	0	0	0	0	0
411	64	1	5.77	2.49	10.4	30	336	120.5	34.7	41.8	12.2	0.85	70.2	10	7						0.719932	-3.42689	1486	0.3	0.0736878	10.7	0	1	0	0	0	0	0	0	0	0	0	0	0	0	0	0	1	0	0	1	1	0	0
412	55	1	4.67	4.71	14.9	43.6	191	92.6	34.2	31.6	14.1	1.14	53.2	19	25	46	106	184	160		1.09424	-0.153557	1722	-0.4	-0.0847851	14.5	1	0	0	1	0	0	0	0	0	0	0	0	0	0	0	0	0	0	0	0	0	0	0
413	69	1	7.19	4.6	14	42	193	91.3	33.3	30.4	12.4	0.71	83.7	13	8	44	131	203	140	6	1.6432	0.191864	1669	0.6	0.131216	14.6	0	0	1	0	1	0	0	0	0	0	0	1	0	0	0	0	0	0	0	0	0	0	0
414	61	1	7.06	4.33	13.2	38.7	182	89.4	34.1	30.5	21.7	1.09	54.3	23	32	31	92	235	560	6.6	1.36273	0.469999	1804	0	0	13.2	1	1	1	1	1	1	0	0	0	0	0	0	0	0	0	0	0	1	0	1	1	0	0
415	37	1	8.32	5.38	15.9	45.5	172	84.6	34.9	29.6	11.8	0.59	122.6	17	30	29	150	217	190	7.3	0.66767	-0.732328	1814	-0.1	-0.0201213	15.8	0	1	1	0	0	0	0	0	0	0	0	1	0	0	0	0	1	1	0	1	1	1	0
416	68	1	7.41	5.13	15.3	44.9	219	87.5	34.1	29.8	15.2	0.9	64.9	17	10	30	130	202	210	8.6	1.66922	0.618897	1813	1.2	0.241589	16.5	0	1	0	0	0	0	0	0	0	0	0	0	0	0	0	0	0	1	0	1	0	1	0
417	76	1	5.51	4.52	13.9	41.9	217	92.7	33.2	30.8	16.6	0.94	59.9	20	14	63		196		5.7	1.87206	0.794547	1710	0	0	13.9	1	0	1	0	1	0	0	0	0	0	0	1	0	0	0	0	0	0	0	0	0	0	0
418	63	1	5.84	5.21	15.9	48.4	194	92.9	32.9	30.5	12.2	0.57	109.3	15	18	60		233		8.1	1.14814	-0.732493	1749	-0.6	-0.125214	15.3	0	1	1	0	0	0	0	0	0	0	0	0	0	0	0	0	0	0	0	1	0	0	0
419	64	1	5.45	4.55	14.7	41.5	199	91.2	35.4	32.3	14	0.71	85.5	30	53	34		163		10.7	1.32529	0.483403	1791	1.1	0.224176	15.8	1	1	0	1	0	0	0	0	0	0	0	0	0	0	0	0	1	0	0	1	1	0	0
420	67	1	7.26	5.08	15.4	44.2	321	87	34.8	30.3	12.1	0.67	89.9	18	17	53	144	231	170	6.9	0.911209	-1.99257	1603	1.4	0.318777	16.8	1	1	1	1	1	0	0	0	0	0	0	0	0	0	1	1	0	0	0	1	0	0	0
421	77	1	5.96	3.98	14	39.4	255	99	35.5	35.2	17.2	1.05	52.9	110	68	47	26	123	250	5.4	4.02799	5.47339	1760	-2	-0.414773	12	1	1	1	1	1	0	0	0	0	0	0	0	0	0	0	0	0	0	0	0	0	0	0
422	71	1	7.92	4.17	12.7	38.3	369	91.8	33.2	30.5	15.3	0.65	91.4	34	52	64	97	188	135		0.907213	-1.91268	1717	1	0.21258	13.7	1	1	0	0	1	0	0	0	0	0	0	0	0	0	0	0	0	0	0	0	1	0	0
423	68	1	4.36	5.07	15.2	46.7	203	92.1	32.5	30	24.2	1.44	38.8	37	46					7.5	1.82741	1.74331	1758	-1.9	-0.394482	13.3	1	1	0	1	1	0	0	0	0	0	0	0	0	0	0	0	0	1	0	1	0	1	0
424	67	1	7.36	4.38	13.1	41.2	334	94.1	31.8	29.9	13.3	1.02	56.8	34	29	111	109	238	90	7.5	1.26651	-0.114789	1804	-4.1	-0.829545	9	1	1	0	1	1	0	0	0	0	0	0	0	0	0	0	0	1	0	0	0	0	0	0
425	74	1	7.13	4.44	13.9	42.1	171	94.8	33	31.3	19.1	1.53	35.4	18	23	46	84	152	110		1.62422	0.10287	1750	-2.3	-0.479714	11.6	1	0	0	1	1	0	0	0	0	0	0	0	0	0	0	0	0	0	0	0	0	0	0
426	34	1	19.37	5.96	17.2	50.3	404	84.4	34.2	28.9	36.6	1.42	48	48	121			308			0.367237	-2.50758	1676	-0.7	-0.152446	16.5	1	1	1	1	0	0	0	0	0	0	0	0	0	0	0	0	0	0	0	0	1	0	0
427	58	1	5.27	5.39	16.9	48.5	198	90	34.8	31.4	14.6	0.93	65.5	14	23	34		187		5.9	0.85512	-1.6397	1728	-0.3	-0.0633681	16.6	1	1	0	0	1	0	0	0	0	0	0	0	0	0	0	0	0	1	0	1	0	0	0
428	64	1	4.22	4.12	13.5	40.7	225	98.8	33.2	32.8	18	0.79	76.1	17	20	50	132	201	95	6	1.08126	-0.875398	1777	-0.2	-0.0410805	13.3	1	1	0	1	1	0	1	0	0	1	1	0	0	0	0	0	0	0	0	0	0	0	0
429	67	1	4.09	3.72	11.7	35.7	142	96	32.8	31.5	31.9	1.04	55.6	29	31	44	92	154	90	7.7	2.45756	2.4125	1803	0.3	0.0607321	12	1	1	1	0	1	0	0	0	0	0	0	1	0	0	0	0	0	1	0	1	1	0	0
430	34	1	7.1	4.97	14.6	43.2	280	86.9	33.8	29.4		0.74	98	72	182	50	148	229	155	5.7	0.648064	0.935317	1470	0	0	14.6	0	1	0	0	0	0	0	0	0	0	0	0	0	0	0	0	0	0	0	0	1	0	0
431	59	1	7.58	4.9	13.9	42.4	245	86.5	32.8	28.4	17.9	1.16	51.2	13	16	33		145		6.6	0.782653	-2.13043	1803	-1.2	-0.242928	12.7	1	1	1	0	1	0	0	0	0	0	0	1	0	0	0	0	0	0	0	0	0	0	0
432	68	1	7.02	5.48	16.8	49.1	323	89.6	34.2	30.7	14.3	0.81	72.8	21	25						0.884211	-2.02914	1717	-1.5	-0.31887	15.3	1	0	1	0	1	0	0	0	0	0	0	1	0	0	0	0	0	0	0	0	0	0	0
433	81	1	4.47	4.12	12.6	37.1	166	90	34	30.6	24.1	0.86	64.8	59	55						3.88193	4.38502	1778	-0.8	-0.164229	11.8	1	0	1	1	1	0	0	0	0	0	0	1	0	0	0	0	0	0	0	0	0	0	0
434	57	1	6.45	4.67	14.7	43.4	102	92.9	33.9	31.5	15.1	0.69	91.2	43	77	44	102	165	95	5.9	2.73841	3.28239	1712	-0.1	-0.0213201	14.6	0	1	0	0	0	0	0	0	0	0	0	0	0	0	0	0	0	1	0	0	0	1	0
435	61	1	9.01	5.15	15.1	42.5	245	82.5	35.5	29.3	14.6	0.67	92.4	13	21	37		203		8	0.706313	-2.6743	1631	-0.5	-0.111895	14.6	0	1	0	0	0	0	0	0	0	0	0	0	0	0	0	0	0	1	0	1	0	0	0
436	35	1	8.52	5.23	15	44.3	221	84.7	33.9	28.7	21.2	0.56	131.9	18	30	57		223		10.5	0.52046	-1.32854	1768	-0.6	-0.123869	14.4	1	1	1	1	1	0	0	0	0	0	0	1	0	0	1	1	1	1	0	0	1	0	0
437	37	1	16.46	6.03	16.4	51.2	320	84.9	32	27.2	7.9	0.4	187.5	48	76	33		146		7.2	0.636629	-0.0654616	1596	0.8	0.182957	17.2	1	1	0	0	1	0	0	0	0	0	0	0	0	0	0	0	0	1	0	1	0	0	0
438	66	1	2.39	4.43	13.5	37.7	174	85.1	35.8	30.5		1.22	46.9	12	9	27	100	164	185	8.5	1.51724	-0.101916	1714	-1.4	-0.298133	12.1	1	1	0	1	1	0	0	0	0	0	0	0	0	0	0	0	0	0	0	0	0	0	0
439	53	1	5.65	6.21	18.7	53.1	204	85.5	35.2	30.1	17.7	0.91	68.8	16	28	50		253		6.5	0.785573	-1.47347	1675	0	0	18.7	1	1	1	0	1	0	0	0	0	0	0	1	0	0	0	0	1	0	1	0	1	0	0
440	50	1	6.05	5.57	16.5	47.7	238	85.6	34.6	29.6	12.6	0.7	93.3	17	27	41	108	173	120	8.6	0.687322	-1.70961	1659	1	0.220012	17.5	1	1	1	1	0	0	0	0	0	0	0	1	0	0	0	0	0	1	0	1	1	0	0
441	43	1	8.97	5.03	15.2	43.5	155	86.5	34.9	30.2	7.7	0.62	111.2	32	47	39		215		8.1	1.2949	1.83838	1751	-0.7	-0.145917	14.5	0	1	0	0	0	0	0	0	0	0	0	0	0	0	0	0	1	1	0	1	1	1	0
442	46	1	6.57	5.13	15.5	44.4	232	86.5	34.9	30.2	12.6	0.75	88.6	17	30	44	120	183	95	6.5	0.615401	-1.81233	1659	0.7	0.154008	16.2	0	1	1	0	0	0	0	0	0	0	0	1	0	0	0	0	0	0	0	1	0	0	0
443	62	1	10.52	4.74	14.2	41.4	309	87.3	34.3	30	12.1	0.71	86.3	33	50						0.936402	-0.903508	1807	1.6	0.323188	15.8	1	1	1	1	1	0	0	0	0	0	0	1	0	0	1	1	0	0	0	1	0	0	0
444	55	1	6.26	5.27	15.6	46.3	215	87.9	33.7	29.6		0.82	76.3	23	22	42		211			1.25441	0.625386	1569	-0.6	-0.139579	15	1	1	1	1	1	1	0	0	0	0	0	0	0	0	0	0	0	0	0	1	1	0	0
445	52	1	6.12	5.4	16.6	47.7	176	88.3	34.8	30.7	18.5	1.1	56.2	28	29	43	89	167	175		1.53621	1.75843	1758	-1.5	-0.311433	15.1	1	1	1	0	0	0	0	0	0	0	0	1	0	1	1	1	0	0	0	0	0	0	0
446	50	1	7.62	4.35	12.8	38.4	249	88.3	33.3	29.4	16.5	0.84	76.4	18	14	54		195		8.8	0.966004	-0.308256	1804	1.5	0.303492	14.3	1	1	1	0	1	0	0	0	0	0	0	1	1	0	0	0	1	0	0	1	1	0	0
447	74	1	11.29	4.56	13.4	40.4	240	88.6	33.2	29.4	29.4	1.57	34.4	24	20			203			1.65469	0.578805	1758	-1.1	-0.228385	12.3	1	1	0	0	1	0	0	0	0	0	0	0	0	0	0	0	0	0	0	1	0	0	0
448	75	1	5.94	4.6	13.6	40.8	209	88.7	33.3	29.6	24.1	0.82	69.8	20	22	38	75	135	110		1.53015	0.0345765	1791	1.7	0.346454	15.3	0	1	0	0	0	0	0	0	0	0	0	0	0	0	0	0	1	1	0	1	1	1	0
449	46	1	5.39	4.91	14.9	43.7	189	89	34.1	30.3	13.7	0.72	92.6	21	20	43	115	189	155	6.5	1.14288	0.829148	1728	1.3	0.274595	16.2	0	1	0	0	0	0	0	0	0	0	0	0	0	0	0	0	0	0	0	1	0	0	0
450	70	1	5.73	5.68	17.9	50.9	143	89.6	35.2	31.5	15.3	0.6	100.2	14	18	54	163	245	140	11.8	1.6153	-0.159457	1729	-3.9	-0.823308	14	1	1	0	1	1	0	0	0	1	0	1	0	0	0	0	0	0	1	1	0	0	0	0
451	63	1	5.42	4.44	13.2	39.8	178	89.6	33.2	29.7	23.9	0.79	76.5	18	22	47		165		6.5	1.35826	0.0657739	1765	4.1	0.847875	17.3	1	1	0	1	0	0	0	0	0	0	0	0	0	0	0	0	0	0	0	1	0	0	0
452	47	1	6.37	5.05	15.4	45.3	201	89.7	34	30.5	15.7	0.45	153.9	12	13			216		11.9	0.778236	-1.32337	1773	0.1	0.0205866	15.5	1	1	0	1	1	0	0	0	0	0	0	0	0	0	0	0	0	0	0	0	1	0	0
453	70	1	8.41	4.77	14.3	43	262	90.1	33.3	30	20.8	0.9	64.3	21	17	60	87	172	125	6.4	1.36079	-0.159814	1463	0.2	0.0498975	14.5	0	1	1	0	0	0	0	0	0	0	0	1	0	0	0	0	0	0	0	0	0	1	0
454	71	1	8.73	4.9	15.4	44.4	188	90.6	34.7	31.4		0.53	114.3	39	60	69		223		9.6	1.90147	1.74512	1709	-0.3	-0.0640726	15.1	1	1	1	0	1	0	0	0	0	0	0	1	0	0	0	0	0	1	0	1	1	0	0
455	60	1	9.26	4.64	14.7	42.1	204	90.7	34.9	31.7	8.8	0.81	75.4	15	26	35		174		6.9	0.865218	-1.64794	1786	-0.1	-0.0204367	14.6	1	1	1	0	1	0	0	0	0	0	0	1	0	0	0	0	0	0	0	1	1	0	0
456	62	1	6.57	4.53	14.7	41.1	150	90.7	35.8	32.5	12.4	0.8	75.8	16	18	60	112	210	190	12.8	1.55878	0.3822	1568	1.7	0.395727	16.4	1	1	1	0	1	0	0	0	0	0	0	1	0	0	0	0	0	1	0	1	0	0	0
457	71	1	4.21	3.82	11.7	34.7	146	90.8	33.7	30.6	16.4	0.85	68.2	23	16	104	50	182	140	10.8	2.79623	2.50429	1521	1.7	0.407955	13.4	1	1	0	0	0	0	0	0	0	0	0	0	0	0	0	0	1	1	0	1	0	1	0
458	82	1	6.14	5.37	16.6	48.8	269	90.9	34	30.9	18.1	1.02	53.6	28	26	42	151	252	295	9.7	1.67391	0.302829	1763	-0.4	-0.0828134	16.2	1	1	0	1	1	1	0	0	0	0	0	0	0	0	0	0	0	0	1	0	1	0	0
459	69	1	12.96	5.07	16	46.3	110	91.3	34.6	31.6	14.1	0.82	71.5	16	29						1.86371	0.148352	1764	0.5	0.103458	16.5	1	1	0	1	0	0	0	0	0	1	1	0	0	0	0	0	0	0	0	0	0	0	0
460	77	1	6.92	4.17	12.9	38.1	226	91.4	33.9	30.9	14	0.73	78.7	17	15	51	111	176	70		1.4955	-0.318034	1744	0.3	0.0627867	13.2	1	0	1	1	1	0	0	0	0	0	0	1	0	0	0	0	0	0	0	0	0	0	0
461	69	1	6.49	4.57	14.1	41.8	295	91.5	33.7	30.9	12.1	1	57.6	27	34	49	161	228	90	6.2	1.08306	-0.883537	1699	-0.3	-0.0644497	13.8	0	0	1	0	0	0	0	0	0	0	0	0	0	0	0	0	0	0	0	0	0	0	0
462	68	1	7.95	5.18	16.9	47.8	221	92.3	35.4	32.6		0.68	88.1	56	103			194		9.7	1.6978	1.8793	1743	-2.1	-0.439759	14.8	1	1	1	1	1	0	1	0	0	0	0	0	0	0	0	0	0	1	0	1	1	0	0
463	64	1	6.79	4.93	15.9	45.5	213	92.3	34.9	32.3		0.7	86.9	16	26	51		223		12.9	0.942831	-1.48725	1780	2.3	0.471629	18.2	0	1	1	0	0	0	0	0	0	0	0	1	0	0	0	0	1	1	1	0	1	0	0
464	59	1	5.72	4.95	15.9	45.9	268	92.7	34.6	32.1	10.6	0.82	74.8	20	24	53	94	170	115	6.3	0.898756	-1.20145	1735	-1	-0.210375	14.9	0	1	1	0	0	0	0	0	0	0	0	1	0	0	0	0	0	0	0	0	0	0	0
465	55	1	7.22	4.38	13.7	40.6	323	92.7	33.7	31.3	19.7	0.71	89.3	15	11	62		176		6.5	0.770114	-2.06954	1746	0.9	0.188144	14.6	1	1	1	0	0	0	0	0	0	0	0	1	0	0	1	1	0	0	0	1	0	0	0
466	54	1	6.8	5.1	16.3	47.4	283	92.9	34.4	32	20.7	0.79	79.9	15	13	42	165	251	220	7.2	0.793829	-1.68365	1636	-1.3	-0.290037	15	1	1	0	0	1	0	0	0	0	0	0	0	0	0	0	0	0	0	0	1	1	0	0
467	66	1	4.98	4.46	13.6	41.7	181	93.5	32.6	30.5	23.6	0.72	83.5	28	50	62		187		6.2	1.4439	0.578977	1706	-0.4	-0.0855803	13.2	0	1	0	0	0	0	0	0	0	0	0	0	0	0	0	0	0	0	0	1	1	0	0
468	70	1	5.69	3.73	12.5	35.2	301	94.4	35.5	33.5	14	0.67	88.8	18	17						1.01527	-1.63257	1662	-0.6	-0.131769	11.9	1	1	1	1	0	0	1	0	0	1	1	1	0	0	0	0	1	0	0	1	0	0	0
469	54	1	5.94	4.81	15.2	45.7	185	95	33.3	31.6	15.1	0.7	91.2	14	11	42	116	176	90	6.8	1.23212	0.0694961	1792	0.5	0.101842	15.7	0	1	0	0	0	0	0	0	0	0	0	0	0	0	0	0	0	0	0	1	1	0	0
470	72	1	6.1	4.32	14.2	41.1	216	95.1	34.5	32.9	11.5	0.81	71.6	28	40	46		144		7.7	1.47573	0.395264	1799	-2	-0.405781	12.2	1	1	1	1	1	0	0	0	0	0	0	1	0	0	0	0	1	1	1	0	1	1	0
471	78	1	5.54	3.6	11.4	34.4	156	95.6	33.1	31.7				21	17	42	85	153	130	6.6	2.54662	1.74819	1744	0.6	0.125573	12	1	1	0	0	1	0	0	0	0	0	0	0	0	0	0	0	0	0	0	1	0	0	0
472	75	1	3.85	4.18	13.6	40	152	95.7	34	32.5	15.2	0.79	72.7	18	17	45	101	165	95	6.1	2.1541	1.04943	1745	0	0	13.6	1	1	0	1	1	0	0	0	0	0	0	0	0	0	0	0	0	0	0	0	0	1	0
473	55	1	7.75	5.35	17.6	51.3	144	95.9	34.3	32.9	11.3	0.58	111.5	31	30	65	78	151	40	6.1	2.16173	2.77554	1792	1.4	0.285156	19	0	1	0	0	0	0	0	0	0	0	0	0	0	0	0	0	0	0	1	0	0	0	0
474	70	1	6.25	4.5	14.5	43.2	182	96	33.6	32.2	17.4	0.78	75.2	18	22	45	125	208	190	6.2	1.476	-0.00622612	1774	0.1	0.020575	14.6	1	1	1	1	1	0	0	0	0	0	0	0	1	0	1	1	0	0	0	1	0	0	0
475	63	1	5.53	4.02	12.8	38.6	253	96	33.2	31.8	15.6	1.02	57.8	18	14	33		195		5.7	1.19792	-0.380256	1735	0.8	0.1683	13.6	1	0	1	1	1	0	1	0	0	0	0	0	1	0	0	0	0	0	0	0	0	0	0
476	79	1	7.25	3.73	12.2	36	270	96.5	33.9	32.7	19.2	0.74	77	13	11			114			1.14686	-1.83104	1608	-1.6	-0.363184	10.6	1	1	0	0	1	0	0	0	0	0	0	0	0	0	0	0	0	1	0	0	0	0	0
477	57	1	7.15	5.11	16.1	49.3	213	96.5	32.7	31.5		0.76	82.1	14	18	46		183			0.883054	-1.41946	1462	-1.1	-0.274624	15	0	1	0	0	0	0	0	0	0	0	0	0	0	0	0	0	0	0	0	1	1	0	0
478	70	1	5.25	4.29	13.9	41.5	230	96.7	33.5	32.4	11.3	0.86	67.6	22	14	42	104	176	150	5.6	1.78949	1.0371	1498	1.3	0.316756	15.2	0	0	1	0	0	0	0	0	0	0	0	1	0	0	0	0	0	0	0	0	0	0	0
479	48	1	5.37	5.1	17.2	50	199	98	34.4	33.7	15.1	0.61	109.7	31	39	55		192		9.6	1.19734	1.26081	1774	-1.6	-0.3292	15.6	0	1	0	0	0	0	0	0	0	0	0	0	0	0	0	0	1	0	0	1	1	0	0
480	70	1	7.5	4.44	14.9	44	216	99.1	33.9	33.6	23.7	0.74	79.7	71	63	60		173		7.3	2.89889	4.13913	1738	0.1	0.0210012	15	1	1	1	0	1	0	0	0	0	0	0	1	0	0	0	0	0	0	0	0	1	1	0
481	66	1	6.09	4.93	17	49.9	117	101.2	34.1	34.5		0.57	107.8	72	65	94	70	193	145	6.5	5.03772	5.92856	1757	0.4	0.0830962	17.4	1	1	0	1	1	1	0	0	0	0	0	0	0	0	0	0	0	0	1	0	1	0	0
[truncated: 3 more columns]
